# Supplementary material for: Collective asymmetric synthesis of the Strychnos alkaloids via thiophene S,S-dioxide cycloadditions
Source: Nat Chem. 2026 Jan 23;18(4):782–9. doi: 10.1038/s41557-025-02041-1 (PMC13061625; doi:10.1038/s41557-025-02041-1)
Supplement: Supplementary file 2 — The xyz coordinates for all computed structures. [file 41557_2025_2041_MOESM2_ESM.zip]

Archive with 156 entries (131 files):
- SI_Data_to_share/
- __MACOSX/._SI_Data_to_share
- SI_Data_to_share/3-MLIP/
- __MACOSX/SI_Data_to_share/._3-MLIP
- SI_Data_to_share/.DS_Store
- __MACOSX/SI_Data_to_share/._.DS_Store
- SI_Data_to_share/2-Intra/
- __MACOSX/SI_Data_to_share/._2-Intra
- SI_Data_to_share/1-Inter/
- __MACOSX/SI_Data_to_share/._1-Inter
- SI_Data_to_share/readme.txt
- __MACOSX/SI_Data_to_share/._readme.txt
- SI_Data_to_share/3-MLIP/.DS_Store
- __MACOSX/SI_Data_to_share/3-MLIP/._.DS_Store
- SI_Data_to_share/3-MLIP/training/
- __MACOSX/SI_Data_to_share/3-MLIP/._training
- SI_Data_to_share/3-MLIP/2D_surface/
- __MACOSX/SI_Data_to_share/3-MLIP/._2D_surface
- SI_Data_to_share/3-MLIP/validation/
- __MACOSX/SI_Data_to_share/3-MLIP/._validation
- SI_Data_to_share/2-Intra/SM 29/
- __MACOSX/SI_Data_to_share/2-Intra/._SM 29
- SI_Data_to_share/2-Intra/.DS_Store
- __MACOSX/SI_Data_to_share/2-Intra/._.DS_Store
- SI_Data_to_share/2-Intra/Inter4/
- __MACOSX/SI_Data_to_share/2-Intra/._Inter4
- SI_Data_to_share/2-Intra/TS5/
- __MACOSX/SI_Data_to_share/2-Intra/._TS5
- SI_Data_to_share/2-Intra/SO2/
- __MACOSX/SI_Data_to_share/2-Intra/._SO2
- SI_Data_to_share/2-Intra/Inter5/
- __MACOSX/SI_Data_to_share/2-Intra/._Inter5
- SI_Data_to_share/2-Intra/TS8/
- __MACOSX/SI_Data_to_share/2-Intra/._TS8
- SI_Data_to_share/2-Intra/TS6/
- __MACOSX/SI_Data_to_share/2-Intra/._TS6
- SI_Data_to_share/2-Intra/TS7/
- __MACOSX/SI_Data_to_share/2-Intra/._TS7
- SI_Data_to_share/2-Intra/TS9/
- __MACOSX/SI_Data_to_share/2-Intra/._TS9
- SI_Data_to_share/1-Inter/SM/
- __MACOSX/SI_Data_to_share/1-Inter/._SM
- SI_Data_to_share/1-Inter/Int3/
- __MACOSX/SI_Data_to_share/1-Inter/._Int3
- SI_Data_to_share/1-Inter/.DS_Store
- __MACOSX/SI_Data_to_share/1-Inter/._.DS_Store
- SI_Data_to_share/1-Inter/Int2/
- __MACOSX/SI_Data_to_share/1-Inter/._Int2
- SI_Data_to_share/1-Inter/TS2/
- __MACOSX/SI_Data_to_share/1-Inter/._TS2
- SI_Data_to_share/1-Inter/TS3/
- __MACOSX/SI_Data_to_share/1-Inter/._TS3
- SI_Data_to_share/1-Inter/TS4/
- __MACOSX/SI_Data_to_share/1-Inter/._TS4
- SI_Data_to_share/1-Inter/PS/
- __MACOSX/SI_Data_to_share/1-Inter/._PS
- SI_Data_to_share/1-Inter/Int1/
- __MACOSX/SI_Data_to_share/1-Inter/._Int1
- SI_Data_to_share/1-Inter/TS1/
- __MACOSX/SI_Data_to_share/1-Inter/._TS1
- SI_Data_to_share/3-MLIP/training/SO2_extruded_implicit_mace.npz
- __MACOSX/SI_Data_to_share/3-MLIP/training/._SO2_extruded_implicit_mace.npz
- SI_Data_to_share/3-MLIP/2D_surface/calc_scan_a-140_b0_optimised_OPTIMISED.xyz
- __MACOSX/SI_Data_to_share/3-MLIP/2D_surface/._calc_scan_a-140_b0_optimised_OPTIMISED.xyz
- SI_Data_to_share/3-MLIP/2D_surface/calc_scan_a31.8_b220.9_optimised_OPTIMISED.xyz
- __MACOSX/SI_Data_to_share/3-MLIP/2D_surface/._calc_scan_a31.8_b220.9_optimised_OPTIMISED.xyz
- SI_Data_to_share/3-MLIP/2D_surface/dihedral_pes_360.npz
- __MACOSX/SI_Data_to_share/3-MLIP/2D_surface/._dihedral_pes_360.npz
- SI_Data_to_share/3-MLIP/2D_surface/calc_scan_a-140-b196.4_optimised_OPTIMISED.xyz
- __MACOSX/SI_Data_to_share/3-MLIP/2D_surface/._calc_scan_a-140-b196.4_optimised_OPTIMISED.xyz
- SI_Data_to_share/3-MLIP/2D_surface/calc_scan_a7.3_b24.5_optimised_OPTIMISED.xyz
- __MACOSX/SI_Data_to_share/3-MLIP/2D_surface/._calc_scan_a7.3_b24.5_optimised_OPTIMISED.xyz
- SI_Data_to_share/3-MLIP/validation/.DS_Store
- __MACOSX/SI_Data_to_share/3-MLIP/validation/._.DS_Store
- SI_Data_to_share/3-MLIP/validation/SO2_extruded_implicit_mace_orca_1.npz
- __MACOSX/SI_Data_to_share/3-MLIP/validation/._SO2_extruded_implicit_mace_orca_1.npz
- SI_Data_to_share/3-MLIP/validation/SO2_extruded_implicit_mace_orca_2.npz
- __MACOSX/SI_Data_to_share/3-MLIP/validation/._SO2_extruded_implicit_mace_orca_2.npz
- SI_Data_to_share/2-Intra/SM 29/.DS_Store
- __MACOSX/SI_Data_to_share/2-Intra/SM 29/._.DS_Store
- SI_Data_to_share/2-Intra/SM 29/calc.xyz
- __MACOSX/SI_Data_to_share/2-Intra/SM 29/._calc.xyz
- SI_Data_to_share/2-Intra/Inter4/.DS_Store
- __MACOSX/SI_Data_to_share/2-Intra/Inter4/._.DS_Store
- SI_Data_to_share/2-Intra/Inter4/calc.xyz
- __MACOSX/SI_Data_to_share/2-Intra/Inter4/._calc.xyz
- SI_Data_to_share/2-Intra/TS5/.DS_Store
- __MACOSX/SI_Data_to_share/2-Intra/TS5/._.DS_Store
- SI_Data_to_share/2-Intra/TS5/calc.xyz
- __MACOSX/SI_Data_to_share/2-Intra/TS5/._calc.xyz
- SI_Data_to_share/2-Intra/SO2/.DS_Store
- __MACOSX/SI_Data_to_share/2-Intra/SO2/._.DS_Store
- SI_Data_to_share/2-Intra/SO2/calc.xyz
- __MACOSX/SI_Data_to_share/2-Intra/SO2/._calc.xyz
- SI_Data_to_share/2-Intra/Inter5/.DS_Store
- __MACOSX/SI_Data_to_share/2-Intra/Inter5/._.DS_Store
- SI_Data_to_share/2-Intra/Inter5/calc.xyz
- __MACOSX/SI_Data_to_share/2-Intra/Inter5/._calc.xyz
- SI_Data_to_share/2-Intra/TS8/.DS_Store
- __MACOSX/SI_Data_to_share/2-Intra/TS8/._.DS_Store
- SI_Data_to_share/2-Intra/TS8/calc.xyz
- __MACOSX/SI_Data_to_share/2-Intra/TS8/._calc.xyz
- SI_Data_to_share/2-Intra/TS6/.DS_Store
- __MACOSX/SI_Data_to_share/2-Intra/TS6/._.DS_Store
- SI_Data_to_share/2-Intra/TS6/calc.xyz
- __MACOSX/SI_Data_to_share/2-Intra/TS6/._calc.xyz
- SI_Data_to_share/2-Intra/TS7/.DS_Store
- __MACOSX/SI_Data_to_share/2-Intra/TS7/._.DS_Store
- SI_Data_to_share/2-Intra/TS7/calc.xyz
- __MACOSX/SI_Data_to_share/2-Intra/TS7/._calc.xyz
- SI_Data_to_share/2-Intra/TS9/.DS_Store
- __MACOSX/SI_Data_to_share/2-Intra/TS9/._.DS_Store
- SI_Data_to_share/2-Intra/TS9/calc.xyz
- __MACOSX/SI_Data_to_share/2-Intra/TS9/._calc.xyz
- SI_Data_to_share/1-Inter/SM/indole.xyz
- __MACOSX/SI_Data_to_share/1-Inter/SM/._indole.xyz
- SI_Data_to_share/1-Inter/SM/.DS_Store
- __MACOSX/SI_Data_to_share/1-Inter/SM/._.DS_Store
- SI_Data_to_share/1-Inter/SM/TDO_R2Cl.xyz
- __MACOSX/SI_Data_to_share/1-Inter/SM/._TDO_R2Cl.xyz
- SI_Data_to_share/1-Inter/Int3/.DS_Store
- __MACOSX/SI_Data_to_share/1-Inter/Int3/._.DS_Store
- SI_Data_to_share/1-Inter/Int3/inter3.xyz
- __MACOSX/SI_Data_to_share/1-Inter/Int3/._inter3.xyz
- SI_Data_to_share/1-Inter/Int2/.DS_Store
- __MACOSX/SI_Data_to_share/1-Inter/Int2/._.DS_Store
- SI_Data_to_share/1-Inter/Int2/inter2.xyz
- __MACOSX/SI_Data_to_share/1-Inter/Int2/._inter2.xyz
- SI_Data_to_share/1-Inter/TS2/TS2.xyz
- __MACOSX/SI_Data_to_share/1-Inter/TS2/._TS2.xyz
- SI_Data_to_share/1-Inter/TS2/.DS_Store
- __MACOSX/SI_Data_to_share/1-Inter/TS2/._.DS_Store
- SI_Data_to_share/1-Inter/TS3/TS3.xyz
- __MACOSX/SI_Data_to_share/1-Inter/TS3/._TS3.xyz
- SI_Data_to_share/1-Inter/TS3/.DS_Store
- __MACOSX/SI_Data_to_share/1-Inter/TS3/._.DS_Store
- SI_Data_to_share/1-Inter/TS4/.DS_Store
- __MACOSX/SI_Data_to_share/1-Inter/TS4/._.DS_Store
- SI_Data_to_share/1-Inter/TS4/TS4.xyz
- __MACOSX/SI_Data_to_share/1-Inter/TS4/._TS4.xyz
- SI_Data_to_share/1-Inter/TS4/.TS4.xyz.swp
- __MACOSX/SI_Data_to_share/1-Inter/TS4/._.TS4.xyz.swp
- SI_Data_to_share/1-Inter/TS4/.TS4_top.xyz.swp
- __MACOSX/SI_Data_to_share/1-Inter/TS4/._.TS4_top.xyz.swp
- SI_Data_to_share/1-Inter/PS/product.xyz
- __MACOSX/SI_Data_to_share/1-Inter/PS/._product.xyz
- SI_Data_to_share/1-Inter/PS/.DS_Store
- __MACOSX/SI_Data_to_share/1-Inter/PS/._.DS_Store
- SI_Data_to_share/1-Inter/Int1/.DS_Store
- __MACOSX/SI_Data_to_share/1-Inter/Int1/._.DS_Store
- SI_Data_to_share/1-Inter/Int1/inter1.xyz
- __MACOSX/SI_Data_to_share/1-Inter/Int1/._inter1.xyz
- SI_Data_to_share/1-Inter/TS1/TS1.xyz
- __MACOSX/SI_Data_to_share/1-Inter/TS1/._TS1.xyz
- SI_Data_to_share/1-Inter/TS1/.DS_Store
- __MACOSX/SI_Data_to_share/1-Inter/TS1/._.DS_Store
