# Supplementary material for: Collective asymmetric synthesis of the Strychnos alkaloids via thiophene S,S-dioxide cycloadditions
Source: Nat Chem. 2026 Jan 23;18(4):782–9. doi: 10.1038/s41557-025-02041-1 (PMC13061625; doi:10.1038/s41557-025-02041-1)
Supplement: Supplementary file 2 — The xyz coordinates for all computed structures. [file 41557_2025_2041_MOESM2_ESM.zip › SI_Data_to_share/readme.txt]

This directory contains three subfolders with the modelling work included in this manuscript: 

*1-Inter* 
   Contains coordinates for the minima and TSs QM-optimised geometries for the intramolecular reaction (.xyz).

*2-Intra* 
  Contains coordinates for the minima and TSs QM-optimised geometries for the intramolecular reaction (.xyz).
 

*3-MLIP* 
  Contains files and data related to the Machine Learning Interatomic Potential (MLIP) trained to model this system, including datasets and files necessary to retrain and reproduce the trained MLIP.  

training/ and validate/ — contain the training and validation datasets (*.npz).

2D_surface/ — contain the raw data used for figure reproduction (*.npz files for dihedral scans). Additional files are available in the group's Github:https://github.com/duartegroup 
