# Supplementary material for: Collective asymmetric synthesis of the Strychnos alkaloids via thiophene S,S-dioxide cycloadditions
Source: Nat Chem. 2026 Jan 23;18(4):782–9. doi: 10.1038/s41557-025-02041-1 (PMC13061625; doi:10.1038/s41557-025-02041-1)
Supplement: Supplementary file 2 — The xyz coordinates for all computed structures. [file 41557_2025_2041_MOESM2_ESM.zip › SI_Data_to_share/3-MLIP/2D_surface/calc_scan_a-140_b0_optimised_OPTIMISED.xyz]

50
Coordinates from ORCA-job calc
  O   -2.16921157915819     -1.90875624911409     -0.60906899868874
  C   -2.10155000657629     -0.68045779557149     -0.64744044708505
  N   -3.28205912254606      0.07856447123533     -0.63866826822567
  C   -4.54629490094450     -0.67042895937877     -0.53991037693945
  C   -4.86177466241081     -1.27738912045827      0.84856995932255
  C   -6.24216743748574     -0.67024633076741      1.17207726892885
  C   -7.25927590688672     -1.25952644405526      0.16947287293317
  C   -6.91732493719754     -0.52911909050123     -1.16120382935171
  C   -5.70350330983059      0.33539723252450     -0.76561411886808
  C   -6.08448538057569      0.79553197501386      0.68465043978506
  C   -5.02182835704419      1.58768546265199      1.45547534236073
  C   -7.37344040241947      1.62465722549210      0.73740160094089
  C   -5.25214256381130      1.35706185973241     -1.78768536420294
  S   -3.45864747310192      1.51022124200970     -1.61154260052834
  O   -3.11007385852064      2.70003597153108     -0.82411222185706
  O   -2.76910165429836      1.31322074329334     -2.89102994929319
  C   -0.82442498985511      0.00274710368348     -0.65692945674581
  C   -0.39593429855746      1.28686584309577     -0.42067796105809
  C   1.00744984620730      1.53722414011485     -0.50035980371440
  C   1.74943096328015      0.41442327814585     -0.81846810785621
  S   0.60394779028929     -1.01601610762365     -0.95357000754433
  O   0.89734251273819     -1.92847615514717      0.16278251912446
  O   0.61460069853655     -1.54819933780508     -2.32642835691728
  H   -4.54507496720431     -1.44179953903081     -1.32365351764268
  H   -4.10067080873356     -0.98696144175259      1.58307693900546
  H   -4.88497091327325     -2.37401515982865      0.80755140401652
  H   -6.53631094711038     -0.77964588966631      2.22563673147032
  H   -8.29307893369514     -1.05987731294739      0.48071891517355
  H   -7.14853511424119     -2.34966698037494      0.08445383557834
  H   -7.74696998443367      0.09745067103588     -1.51319930881428
  H   -6.65525661525119     -1.21655480627136     -1.97724451513103
  H   -5.34355626398127      1.68249765008492      2.50374740561639
  H   -4.92155251761672      2.60056022882284      1.04303144646966
  H   -4.02834991055154      1.13003992423289      1.44441110009649
  H   -8.24175534698616      1.13242424613036      0.28583505752909
  H   -7.22632918928520      2.58734786184988      0.22357928032711
  H   -7.62367954199950      1.84723679687242      1.78528703610377
  H   -5.66427516833962      2.36641867525425     -1.66090284759907
  H   -5.39861242655883      1.01013622778494     -2.81922177824246
  H   1.43367525027453      2.51851956436232     -0.30783771707901
  N   3.05872406673312      0.25550312875482     -0.98011454827675
  H   -1.09438062062676      2.08835395850429     -0.18254851795560
  C   3.92337198156597      1.41104597026948     -0.75916841904545
  C   3.69257908005231     -1.04150948348389     -1.20260826099164
  H   2.96338608436909     -1.76447572793779     -1.57622005904775
  H   4.13804816444987     -1.41788624451915     -0.26971561009180
  H   4.48261314426756     -0.92386282888859     -1.95457994252775
  H   3.57752118612995      2.25988507731358     -1.36463443169914
  H   4.94396713348401      1.15008849700013     -1.05600300524304
  H   3.91437720873111      1.70317497832655      0.30208419348140
