# Supplementary material for: Collective asymmetric synthesis of the Strychnos alkaloids via thiophene S,S-dioxide cycloadditions
Source: Nat Chem. 2026 Jan 23;18(4):782–9. doi: 10.1038/s41557-025-02041-1 (PMC13061625; doi:10.1038/s41557-025-02041-1)
Supplement: Supplementary file 2 — The xyz coordinates for all computed structures. [file 41557_2025_2041_MOESM2_ESM.zip › SI_Data_to_share/3-MLIP/2D_surface/calc_scan_a31.8_b220.9_optimised_OPTIMISED.xyz]

50
Coordinates from ORCA-job calc
  O   -1.89820271139553     -1.85444900287704     -2.90328885103709
  C   -2.02839631725546     -1.11574276163678     -1.92956417046914
  N   -3.28586875330804     -0.89167685143562     -1.39350995453042
  C   -3.70607439373718      0.13657489287959     -0.43967371889260
  C   -3.46718698270331      1.61323484350168     -0.84728022664160
  C   -4.87100016024916      2.22794406763436     -0.69757628719735
  C   -5.25391033817283      2.17441656057653      0.79975171545914
  C   -5.58932883339136      0.67247476091205      1.03563468743912
  C   -5.25894221359821      0.04389143853954     -0.33186801277354
  C   -5.77490016454581      1.13921756802369     -1.32925046325777
  C   -5.49642574992438      0.90247430254789     -2.81803730425903
  C   -7.27870802307600      1.41171292617672     -1.20176270054339
  C   -5.67443099495320     -1.39814196694916     -0.53281567849393
  S   -4.46778983547369     -2.13961821913501     -1.66018754481899
  O   -4.94530876179067     -2.13666003030346     -3.04456194482290
  O   -3.94093337387836     -3.39506600695847     -1.11674189788676
  C   -0.86759775586165     -0.45571220412393     -1.31389726242595
  C   0.37507827427615     -0.45684813179638     -1.91125611220935
  C   1.52592969385978     -0.22788509561076     -1.10553285494007
  C   1.22699932755719     -0.13809865020731      0.24102803447147
  S   -0.60561548589614     -0.22147517195782      0.42958088816502
  O   -0.97855892134241      1.09949472589940      0.96765929425813
  O   -1.06121048956279     -1.41758760330551      1.16354312369935
  H   -3.27148318702068     -0.08780281843210      0.54380536765952
  H   -3.09853597499531      1.67807967303174     -1.87827027847063
  H   -2.72583521956419      2.08310218295645     -0.19333750932054
  H   -4.96222611169920      3.22691895103619     -1.14725592355868
  H   -6.11791209018156      2.81588498012525      1.01792843837333
  H   -4.42389269932481      2.51691602176525      1.43381649003977
  H   -6.64519650472426      0.52060625044430      1.29411364622036
  H   -4.98557696481523      0.21417682243794      1.83097905353427
  H   -5.69893202288765      1.83498966067830     -3.36681219512854
  H   -6.16229280638720      0.12629628786398     -3.21705551184170
  H   -4.47065076223732      0.59416568111668     -3.04057320328104
  H   -7.59631671080540      1.70291664907198     -0.19459349476131
  H   -7.85397403844357      0.51934537689355     -1.49321642047983
  H   -7.56238083897785      2.22327845449409     -1.88811348473542
  H   -6.66060246972307     -1.53671875218495     -0.99450793405670
  H   -5.59819222890792     -1.98996959176171      0.38897272730912
  H   2.53232438588789     -0.17811818067710     -1.51436914920743
  N   1.98404952299891      0.14884978729332      1.29253705301674
  H   0.46086925753636     -0.68235259904211     -2.97573383120464
  C   3.38427235101291      0.50399110379038      1.08398510131037
  C   1.53365718653783      0.01475495646730      2.67544566298181
  H   0.52733499525778     -0.40910760266299      2.71402145403730
  H   1.54181336264946      0.99643622224422      3.16864399648907
  H   2.21470602224739     -0.66086440037647      3.21152309865763
  H   3.99861385351600     -0.39777081465655      0.93871637820994
  H   3.74200193278836      1.04544067508448      1.96687853235642
  H   3.47716072468551      1.15030063260433      0.20228917755847
