# Supplementary material for: Collective asymmetric synthesis of the Strychnos alkaloids via thiophene S,S-dioxide cycloadditions
Source: Nat Chem. 2026 Jan 23;18(4):782–9. doi: 10.1038/s41557-025-02041-1 (PMC13061625; doi:10.1038/s41557-025-02041-1)
Supplement: Supplementary file 2 — The xyz coordinates for all computed structures. [file 41557_2025_2041_MOESM2_ESM.zip › SI_Data_to_share/3-MLIP/2D_surface/calc_scan_a-140-b196.4_optimised_OPTIMISED.xyz]

50
Coordinates from ORCA-job calc
  O   -2.33928606223086     -1.94650493796236      1.26070154497769
  C   -2.10750215076041     -1.19285000231394      0.31820904640438
  N   -3.18093258604837     -0.55432982936796     -0.31770108521144
  C   -4.51195967105302     -0.81790521123131      0.25764146009498
  C   -4.83329143061257     -0.07727839164901      1.57781945935284
  C   -6.14008399629297      0.66481552919093      1.23184067073570
  C   -7.24055480175701     -0.39762702911277      1.01927612536401
  C   -6.87682737114241     -1.01900005628767     -0.35980907942659
  C   -5.57493153226030     -0.27891296071118     -0.72960599154405
  C   -5.86205890722018      1.17338999696866     -0.20931240315583
  C   -4.70695912429506      2.18006595407702     -0.28128253890305
  C   -7.06508284152591      1.83436063479440     -0.89221291027040
  C   -5.06250279515226     -0.50852428322884     -2.13550165712383
  S   -3.26084491924477     -0.36872974185995     -2.05278679666035
  O   -2.84127239051080      0.98057373789912     -2.43291396721522
  O   -2.58895265904704     -1.51351854807109     -2.67658623278106
  C   -0.73223359332380     -0.92399532981003     -0.10277658656327
  C   0.33643419804269     -1.57215016866487      0.48409623280678
  C   1.64039836519651     -1.02915182517567      0.33275481168548
  C   1.63955940915596      0.17511037427790     -0.34729429092121
  S   -0.08389825893771      0.52257361041698     -0.91098794755089
  O   -0.00217517274782      0.42008277027641     -2.37544180308611
  O   -0.63187850324198      1.74786793311647     -0.30200066479463
  H   -4.61527429987215     -1.90565875943199      0.37443770723829
  H   -4.02398526986695      0.61437288947010      1.84238569379450
  H   -4.95861635866981     -0.78116660991741      2.41090451320751
  H   -6.40714154674858      1.44866018334679      1.95494652730654
  H   -8.24024168138479      0.05616508318039      1.00225267046208
  H   -7.23481273082740     -1.14454484930734      1.82576274475844
  H   -7.65673480313178     -0.84070473724476     -1.11156366218073
  H   -6.70565187794998     -2.10339847196297     -0.31371788852221
  H   -4.96985914893811      3.05875058382524      0.32760429713586
  H   -4.55577484726197      2.51966387587619     -1.31409035680625
  H   -3.74792515793650      1.79200003272236      0.07394832632903
  H   -7.99167332681257      1.25342353618280     -0.82604641648484
  H   -6.84840620531424      2.00512927519535     -1.95810940034302
  H   -7.25388935357956      2.81667111897329     -0.43435284674415
  H   -5.39319748451584      0.21994417455988     -2.88692678187311
  H   -5.25167960909418     -1.53310836215455     -2.48296343557034
  H   2.52829220605695     -1.50237485422501      0.74543619152389
  N   2.63779256323016      0.94421160194549     -0.76113026555758
  H   0.15476960562974     -2.45939924950402      1.09257097215835
  C   4.01158106137439      0.49732229216244     -0.55018059864845
  C   2.45349632177530      2.27210646887699     -1.34078831836245
  H   1.40143026976270      2.56457265489266     -1.30717870360890
  H   2.80743999358228      2.27803097483624     -2.38095306955920
  H   3.03629595570288      3.00117145601673     -0.76069202593099
  H   4.32775570806658      0.68406743413941      0.48750353364514
  H   4.66751417724295      1.04962477424299     -1.23216728109565
  H   4.09096863469075     -0.57598174236857     -0.76383052278561
