# Supplementary material for: Collective asymmetric synthesis of the Strychnos alkaloids via thiophene S,S-dioxide cycloadditions
Source: Nat Chem. 2026 Jan 23;18(4):782–9. doi: 10.1038/s41557-025-02041-1 (PMC13061625; doi:10.1038/s41557-025-02041-1)
Supplement: Supplementary file 2 — The xyz coordinates for all computed structures. [file 41557_2025_2041_MOESM2_ESM.zip › SI_Data_to_share/3-MLIP/2D_surface/calc_scan_a7.3_b24.5_optimised_OPTIMISED.xyz]

50
Coordinates from ORCA-job calc
  O   -1.93503660707185      0.81421374823345     -3.31115984948693
  C   -2.20679065912210      0.29083477807722     -2.22837232372489
  N   -3.52529875239581      0.16108407175089     -1.82575149685719
  C   -4.06329200994909     -0.25659505854737     -0.52823213654904
  C   -3.57281464876494      0.52129914363140      0.72318713130646
  C   -4.89117490208935      1.01207396521984      1.35175033896042
  C   -5.67195887670501     -0.22868477859374      1.83959214542339
  C   -6.20177496343460     -0.86193812511674      0.52023280348425
  C   -5.58956318264824      0.05375372385020     -0.55833026763821
  C   -5.69926668171776      1.46858296609644      0.11046920015630
  C   -5.05566422361079      2.64080343593274     -0.63960278036095
  C   -7.14497896662112      1.88214967147217      0.41185923354432
  C   -6.09494963882491     -0.14386206325107     -1.97187130199334
  S   -4.72634787792367      0.26467179854264     -3.08363036512934
  O   -4.83948603469943      1.63201937185029     -3.59513932348838
  O   -4.49122588443225     -0.81583009596141     -4.04571392374715
  C   -1.15237089841540     -0.18224208378947     -1.34464181537325
  C   -1.04220618329341     -1.08882241101002     -0.32083198280846
  C   0.24842766875003     -1.26736719058786      0.27052676749689
  C   1.22209993133166     -0.45861541256944     -0.28367736612505
  S   0.46529252889547      0.48986360121804     -1.66320187536850
  O   1.05669092187141     -0.00097861144070     -2.91739746898592
  O   0.50761399319420      1.93364760706795     -1.37591321289231
  H   -3.92136250039416     -1.34186116410705     -0.41770416560853
  H   -2.91560731478564      1.35146022301875      0.43795118781274
  H   -3.00995640448216     -0.12623570233747      1.40768130751226
  H   -4.74531595359721      1.78245729608132      2.12221143193753
  H   -6.49650957624945      0.05241511638581      2.50776505155012
  H   -5.01975874250500     -0.91564438125605      2.39724320924599
  H   -7.29804232155348     -0.85047577667568      0.46797920014484
  H   -5.87710969548286     -1.90209128572177      0.37878716626613
  H   -5.02953198534104      3.51422731228694      0.02968652268166
  H   -5.65240043482530      2.90958737821244     -1.52079849580676
  H   -4.03548323076255      2.44930752472272     -0.98478633563194
  H   -7.69621530754521      1.16508354700748      1.02976519785940
  H   -7.70427742294403      2.02025255117158     -0.52619860523891
  H   -7.14630779417427      2.84727287241145      0.93964990334205
  H   -6.93386514769265      0.50287357839585     -2.25921081516468
  H   -6.33086977494498     -1.19402062760182     -2.18896731616076
  H   0.42529013675445     -1.98203398745180      1.07034641266086
  N   2.51276780730658     -0.32140321754540      0.00686537992331
  H   -1.88675007547717     -1.67936292233281      0.03071890479292
  C   3.07659910891185     -1.16819197207260      1.05352403188432
  C   3.43218962140648      0.49607442644948     -0.78039758514366
  H   2.88186602593448      1.24376046694365     -1.35706032884853
  H   4.02153606745758     -0.13376566007866     -1.46344403048763
  H   4.11408353344403      1.01718293554102     -0.09725865855236
  H   2.46421803051679     -1.09822129233152      1.96271438984991
  H   4.09125235769885     -0.82393386042014      1.27747697676969
  H   3.11087394100320     -2.21901943077118      0.72696793256692
