# Supplementary material for: Collective asymmetric synthesis of the Strychnos alkaloids via thiophene S,S-dioxide cycloadditions
Source: Nat Chem. 2026 Jan 23;18(4):782–9. doi: 10.1038/s41557-025-02041-1 (PMC13061625; doi:10.1038/s41557-025-02041-1)
Supplement: Supplementary file 2 — The xyz coordinates for all computed structures. [file 41557_2025_2041_MOESM2_ESM.zip › SI_Data_to_share/2-Intra/SM 29/calc.xyz]

67
Coordinates from ORCA-job calc E -2342.900142396279
  O          -4.29917689007490      2.41261867411410     -2.45207076595641
  C          -4.38553650933363      1.31694545261033     -1.90716916326272
  C          -3.26943736310291      0.69341817165916     -1.22483799055511
  C          -3.18005315870365     -0.23226561117902     -0.21333977299881
  C          -1.86843840368991     -0.61025846539967      0.20828724395835
  C          -0.86016941708856     -0.06933300259467     -0.55853097245965
  S          -1.63092120040869      1.23942298932696     -1.63232173647898
  O          -1.38146103718787      1.14847826610980     -3.08224392653918
  O          -1.26076836241111      2.49870975679489     -0.96153247167595
  N           0.47275909551436     -0.12220392418078     -0.43580018813259
  C           1.03321952248831     -0.71245921685886      0.77607782043765
  C           1.28644716479299     -0.16456639743167     -1.65171968663251
  C           1.34977889240476     -1.59589869095050     -2.24932181841224
  C          -0.00412887798305     -2.23719786648318     -2.30602767862096
  C          -1.07763876319097     -1.83248941069226     -3.08537658173647
  N          -2.21684166410489     -2.49672098592729     -2.71035048595659
  C          -1.92778524998933     -3.33821740172355     -1.66440567649524
  C          -2.77074688900172     -4.18120696499225     -0.92278124320253
  C          -2.19201326457816     -4.93142961618473      0.09798871631816
  C          -0.80438917671310     -4.85282076329970      0.36927439820154
  C           0.02764285775371     -4.01066504132890     -0.36482410738247
  C          -0.52990055684184     -3.22426552065240     -1.39502123743210
  H           0.84370318801286      0.51888121993778     -2.38614851452119
  H           2.29324411655593      0.20178515788025     -1.40954953655567
  H           2.02837237509983     -2.21322736192836     -1.64260395418524
  H           1.80640637372129     -1.50799421253738     -3.24755820433291
  H          -1.11485862473729     -1.07997347728167     -3.86655692968518
  H          -3.15222215951152     -2.26253264680666     -3.04470310130817
  H          -3.84071709749794     -4.22352172689979     -1.13192191629999
  H          -2.81809100801526     -5.59438226745406      0.69872208791123
  H          -0.38246200824286     -5.46388480848700      1.16981505935019
  H           1.09661311828994     -3.96400349902676     -0.14485374591124
  H           0.89815378294975     -1.80312616891962      0.80341048048591
  H           0.53922975966015     -0.27161283932315      1.65126487708674
  H           2.10456705020834     -0.48098599114801      0.80954932765569
  H          -7.32865880944442     -1.11782411772290     -3.95159157280542
  H          -7.91229641744129     -1.86702745750832     -2.41863321873269
  H          -9.77719728340300      0.26691151918465     -3.68527890083246
  C          -7.40819044402118     -0.99917219157117     -2.86305721358841
  H          -8.50079540792464      1.28993613757560     -4.36227696364720
  C          -8.98729322583599      0.98357459034518     -3.42606033278455
  H         -10.71053724098055      0.02577579020022     -1.78604665866474
  H          -9.84055437823007     -1.31377299436921     -1.01163834184413
  O          -4.77192983352217     -1.31273291433432     -3.40115997837606
  C         -10.00730520022727     -0.22582347536586     -0.98471404442933
  C          -7.96295569601785      0.35171796033583     -2.46228075926458
  S          -5.69490511842122     -1.04920328854092     -2.27978383543149
  H         -10.62139686045978      2.11589561917196     -2.46770815521589
  C          -9.53340833055263      2.18306212233329     -2.59809932662658
  O          -5.55063819273031     -1.88400478728546     -1.08140999468259
  C          -8.66741530081880      0.51490886859298     -1.07152452352149
  H         -10.49456487831793      0.00787165059312     -0.02663036349292
  H          -6.54393920476414      1.73886871939538     -3.40059504882525
  C          -6.79017446069201      1.36093710143159     -2.39781147905804
  H          -9.32076198933007      3.14893573799829     -3.07734462574421
  H          -7.71537662317015     -0.99551834779854      0.17496060393767
  N          -5.61883370353125      0.63630997540854     -1.87762209380889
  C          -8.79276675877928      2.05269152797795     -1.24844021553184
  C          -7.85359642913853      0.09460352662173      0.15829653277736
  C          -7.32956218295844      2.48342538514720     -1.47873184259348
  H          -8.41182250005549      0.37291803922805      1.06479864315174
  H          -9.28131556466004      2.57880210575403     -0.41608562762590
  H          -6.86247019217434      0.55357882090314      0.21671716524481
  H          -7.25448192959958      3.46564407329789     -1.96327990241328
  H          -6.75910743102468      2.52808088058477     -0.54278153116443
  H          -4.06616453475146     -0.68377904813767      0.23058706388333
  H          -1.69733049206386     -1.33478333818830      1.00134593703579
