# Supplementary material for: Collective asymmetric synthesis of the Strychnos alkaloids via thiophene S,S-dioxide cycloadditions
Source: Nat Chem. 2026 Jan 23;18(4):782–9. doi: 10.1038/s41557-025-02041-1 (PMC13061625; doi:10.1038/s41557-025-02041-1)
Supplement: Supplementary file 2 — The xyz coordinates for all computed structures. [file 41557_2025_2041_MOESM2_ESM.zip › SI_Data_to_share/2-Intra/Inter4/calc.xyz]

67
Coordinates from ORCA-job calc E -2342.874723195443
  O          -0.30974890821799      2.60724057106427     -1.29765874522900
  C          -0.42584702186638      1.60722843326496     -0.58411488670045
  C           0.60898416187616      0.97603313446011      0.15597548978283
  C           0.55838070693851      0.18792097475693      1.35900886143770
  C           1.74959823290985     -0.28711081561670      1.82350448830151
  C           2.88917039930580     -0.06675054319741      0.90163644467109
  S           2.27679902337536      1.52903908953719      0.00266192866381
  O           2.72440219042079      1.63706357015755     -1.41186482081458
  O           2.59697664119353      2.68821926044909      0.87175284434678
  N           4.19910972011509     -0.03008420252869      1.40838232922359
  C           4.53411071852166      0.79541172606926      2.55371317359156
  C           5.16000400519517     -0.08063540040616      0.31338852125757
  C           4.43910810460758     -0.83619868296690     -0.82351345055490
  C           3.03320028135693     -1.17152208400266     -0.27013821085443
  C           1.88524301833090     -1.12827549153552     -1.22043393572417
  N           1.13636240638786     -2.19328550860990     -1.07997020228181
  C           1.65584594569607     -3.08022244342362     -0.11324363362741
  C           1.14166865633968     -4.29500534007999      0.32500238033645
  C           1.89475946286633     -4.97865714060471      1.28952946386173
  C           3.10083681337381     -4.45014428678349      1.77593111761754
  C           3.59250619064976     -3.21527013832474      1.32166138174811
  C           2.85658264511594     -2.53062646856489      0.35994836238676
  H           5.44249310388085      0.93486819321414     -0.02105819730201
  H           6.07775187633241     -0.58732633438863      0.64792661150279
  H           4.95601227973972     -1.76067937611770     -1.10669677197279
  H           4.34507381076367     -0.20189323933345     -1.71063145706054
  H           1.68687828998483     -0.38503725314205     -1.98615057255611
  H           0.24423540523607     -2.28575796498846     -1.57900007951813
  H           0.20035672474875     -4.68808718649719     -0.05987581556196
  H           1.53680164445556     -5.93831902617792      1.66569514693522
  H           3.66579159798374     -5.00932112332071      2.52362466392126
  H           4.51981446376371     -2.79986518708884      1.71653349263986
  H           5.45767523034997      0.41333403901442      3.01268510662235
  H           3.72716913972161      0.73889152654857      3.29450958114193
  H           4.68547136849711      1.85336844205204      2.28246119259713
  H          -3.73682210894617     -0.74037868293125     -2.31469707026059
  H          -4.18488637722823     -1.34321941066528     -0.67737071771240
  H          -6.01816282314227      0.86061594278509     -1.96563761723480
  C          -3.68625505138882     -0.54107627484095     -1.23644498477049
  H          -4.72804790054361      1.76618470861098     -2.77149758388230
  C          -5.16482278751644      1.52889105404063     -1.79165786726510
  H          -6.81506495334884      0.74536789569755     -0.00067815256193
  H          -5.98352087774535     -0.60159120842856      0.80160936870954
  O          -1.15115734428308     -0.97257615300373     -2.06783906583704
  C          -6.07775994543274      0.49499355067853      0.76995368182787
  C          -4.11714067618669      0.86571363594423     -0.87590732795701
  S          -1.91994284851659     -0.64794086020665     -0.84157741284122
  H          -6.64542974056037      2.80511329446081     -0.76615629049677
  C          -5.56856388545632      2.79467587024879     -0.98032553440555
  O          -1.65990107896613     -1.50737528390924      0.32198723822830
  C          -4.70125948375224      1.13594875795839      0.55291859789051
  H          -6.48499812203332      0.81724927546146      1.73973788158074
  H          -2.67265183210131      2.10398519425583     -1.97607076249535
  C          -2.87386749026979      1.78829616682197     -0.94207103314000
  H          -5.33331993815740      3.72456097844310     -1.51692372261243
  H          -3.71372846462247     -0.39041459152645      1.75247971696083
  N          -1.73063029603831      1.00514124567378     -0.45157214542882
  C          -4.73567620275560      2.67009403011241      0.31520780794293
  C          -3.82598451533924      0.70346395285044      1.73567520105760
  C          -3.26943747305738      2.98691179217043     -0.04564225454843
  H          -4.32067576195635      0.99958614848906      2.67293331862996
  H          -5.12292909875312      3.26446133923600      1.15511473729432
  H          -2.82215797018733      1.13663351367748      1.72789699849115
  H          -3.17008103092574      3.93879484209483     -0.58379941823470
  H          -2.62581163039893      3.03695961540191      0.84153637748696
  H          -0.38878352982066      0.00689340342104      1.86667490641873
  H           1.87152266628047     -0.87104008791087      2.73458228483619
