# Supplementary material for: Collective asymmetric synthesis of the Strychnos alkaloids via thiophene S,S-dioxide cycloadditions
Source: Nat Chem. 2026 Jan 23;18(4):782–9. doi: 10.1038/s41557-025-02041-1 (PMC13061625; doi:10.1038/s41557-025-02041-1)
Supplement: Supplementary file 2 — The xyz coordinates for all computed structures. [file 41557_2025_2041_MOESM2_ESM.zip › SI_Data_to_share/2-Intra/TS5/calc.xyz]

67
Coordinates from ORCA-job calc E -2342.870521549341
  O          -0.41036364498809      2.63970986528052     -1.28493199970108
  C          -0.51198611434982      1.62776096363494     -0.58879157687774
  C           0.55409653923365      1.01019174861497      0.12842478651759
  C           0.56042716794574      0.17218185403428      1.27436213399560
  C           1.78825191380412     -0.26271457322519      1.72490587034870
  C           2.89570342471299      0.05591758693242      0.84440977616850
  S           2.20674984043334      1.56969051402923     -0.10317742108504
  O           2.59027040947742      1.66735740660572     -1.53365122956821
  O           2.56117969892239      2.73047868228518      0.74438064039582
  N           4.18861040383691      0.21635993864138      1.28666896401914
  C           4.54592082957974      0.20621566676736      2.69198255030455
  C           5.21841850035084     -0.07068511139313      0.29759997337555
  C           4.50572616816462     -0.65260349146234     -0.93888795329718
  C           3.16198947815224     -1.19353760295087     -0.47646851288389
  C           1.97211451311802     -1.18163917730385     -1.30418534033756
  N           1.17272878576856     -2.18515822462107     -0.96576308369990
  C           1.77372630124572     -3.00751810894846     -0.00572771208519
  C           1.28081852291478     -4.15779574297952      0.60780857580625
  C           2.12753797207527     -4.79313513604991      1.52241942365629
  C           3.41104579074650     -4.28803746976238      1.79880625719395
  C           3.88302712609668     -3.12302906038339      1.17907916797767
  C           3.05306433356937     -2.47863180381569      0.25956024441475
  H           5.78779327197523      0.83292853628993      0.02527834112258
  H           5.93509502097068     -0.78858766013023      0.72901865626643
  H           5.10525223819667     -1.44939859877257     -1.39881509133858
  H           4.33407010414165      0.12962898176657     -1.68550202117072
  H           1.69639407570641     -0.47169538216832     -2.07735757227807
  H           0.21714382070455     -2.25320985664839     -1.32859181231792
  H           0.28159268941933     -4.53501570893207      0.38774010190127
  H           1.78700702448570     -5.69899203026459      2.02676612483634
  H           4.05030677142841     -4.81349375671270      2.51025377185703
  H           4.87831942942820     -2.74200838424929      1.40957856597792
  H           4.75845413702786     -0.80909720623688      3.07038258290446
  H           3.73221204150924      0.64431250273253      3.28136005554770
  H           5.44331399866100      0.82390798223057      2.83827752741896
  H          -3.76439112077864     -0.72047568686578     -2.31115695116577
  H          -4.28342006088208     -1.32744775123346     -0.69556983332426
  H          -6.07821267432209      0.86635868927769     -2.00566283505970
  C          -3.75821243839576     -0.52597497705364     -1.23072181581975
  H          -4.77283584323168      1.75592979704752     -2.80498583261625
  C          -5.22587314763507      1.53508965178760     -1.82873059666107
  H          -6.91338527501511      0.79217879127912     -0.04935724103554
  H          -6.09719656229198     -0.56023412879855      0.76001340465260
  O          -1.19390342736784     -1.03701255808092     -1.93230285993786
  C          -6.18586503564854      0.53678482178260      0.72888138915106
  C          -4.19507575859503      0.88216421210077     -0.88661507181601
  S          -2.01273053256345     -0.64626190843741     -0.76126497366868
  H          -6.71883232010350      2.83275359558884     -0.84950519460696
  C          -5.63819493693911      2.81375747391298     -1.04278546311704
  O          -1.82679746926116     -1.45524189415994      0.45128543502299
  C          -4.80441512099111      1.17156405170279      0.52790582074427
  H          -6.60226745636832      0.85975360385092      1.69448553341340
  H          -2.73727700348243      2.10770969445503     -1.97841408397315
  C          -2.95067649894770      1.80232357839281     -0.94413245598365
  H          -5.38762968065851      3.73478241556214     -1.58763582202065
  H          -3.87274042115230     -0.33799613648967      1.79092806216049
  N          -1.80724886507707      1.02541083330467     -0.43960985384045
  C          -4.83049536180511      2.70266295626906      0.26967564972771
  C          -3.95175592242307      0.75689998413158      1.73307500170296
  C          -3.35668112433648      3.01074458071920     -0.06614281772079
  H          -4.44492386346698      1.10328836879915      2.65384453538223
  H          -5.23177090526552      3.30790937222459      1.09503023972616
  H          -2.93513924928868      1.15955236833975      1.71869680136899
  H          -3.24253871782842      3.95694519550697     -0.61118868907791
  H          -2.72992929963666      3.06579824744203      0.83264790003671
  H          -0.36936538886466     -0.10686058525740      1.76871912964992
  H           1.91701289815821     -0.89801679993580      2.59958672333999
