# Supplementary material for: Collective asymmetric synthesis of the Strychnos alkaloids via thiophene S,S-dioxide cycloadditions
Source: Nat Chem. 2026 Jan 23;18(4):782–9. doi: 10.1038/s41557-025-02041-1 (PMC13061625; doi:10.1038/s41557-025-02041-1)
Supplement: Supplementary file 2 — The xyz coordinates for all computed structures. [file 41557_2025_2041_MOESM2_ESM.zip › SI_Data_to_share/2-Intra/SO2/calc.xyz]

3
Coordinates from ORCA-job calc E -548.095233632804
  O           1.05615888163100      0.03526215895022     -0.03875746040177
  S           2.52396677001908      0.10450292693827     -0.11486160154546
  O           3.11019111564991      1.01268898671151     -1.11307005695277
