# Supplementary material for: Collective asymmetric synthesis of the Strychnos alkaloids via thiophene S,S-dioxide cycloadditions
Source: Nat Chem. 2026 Jan 23;18(4):782–9. doi: 10.1038/s41557-025-02041-1 (PMC13061625; doi:10.1038/s41557-025-02041-1)
Supplement: Supplementary file 2 — The xyz coordinates for all computed structures. [file 41557_2025_2041_MOESM2_ESM.zip › SI_Data_to_share/2-Intra/Inter5/calc.xyz]

64
Coordinates from ORCA-job calc E -1794.837577710078
  O          -0.32765256621556      0.71179395364127     -2.11106500930107
  C          -0.39500086098013      0.43876667634917     -0.90803915226678
  C           0.76487262645981      0.18509959690952     -0.08280219449935
  C           0.76573392315520      0.41704971341776      1.27662760490045
  C           1.90936708848881      0.28053892400162      2.11222481886831
  C           3.06189688552157     -0.22984169502144      1.55133902608209
  N           4.27985508174326     -0.39110182049383      2.09185730453828
  C           4.61781208593569     -0.09404518403048      3.46613970377275
  C           5.29140389866309     -0.79938205905749      1.10910119288888
  C           4.58088136003440     -0.57232143616072     -0.22850827674315
  C           3.09068654794230     -0.75689494874917      0.13773412134729
  C           2.06401595902132     -0.11906597686024     -0.82273881353959
  N           1.90611701523192     -1.16918081844986     -1.84645089115484
  C           2.01032046664820     -2.38970260060574     -1.18484800836676
  C           1.57957693437791     -3.65731377081056     -1.59074215672713
  C           1.82636411038064     -4.74544732811218     -0.73948831124462
  C           2.48673336736790     -4.58081839872970      0.48545841061562
  C           2.92478431501147     -3.30457407140563      0.88249207894382
  C           2.68282803253343     -2.22317363039408      0.04361657577674
  H           6.19574860203143     -0.18428984036456      1.22194143710154
  H           5.57368264598064     -1.85338835229037      1.26645967666021
  H           4.91346752975084     -1.26020445695636     -1.01546117883442
  H           4.74311963115291      0.46191509945592     -0.56710926853737
  H           1.10767801803848     -1.03793365360598     -2.46184349418082
  H           1.04838979502060     -3.79149551987105     -2.53479966036456
  H           1.48533918259012     -5.73963139738106     -1.03681200651780
  H           2.65718175918779     -5.44204063319807      1.13362200688695
  H           3.43286450351842     -3.16464667460010      1.83933762006149
  H           5.49391887140161     -0.68673184333664      3.75708763133702
  H           3.78104180860202     -0.36077822132896      4.12509440836818
  H           4.85082807987226      0.97470625831479      3.60300716248580
  H          -4.04538471301860     -1.79802393482021     -0.47770037933128
  H          -4.37998328268084     -1.17254346433170      1.17873610794801
  H          -6.13943451989890     -0.01661949577808     -1.10729138853737
  C          -3.86178728939523     -0.97981390584196      0.23091317232779
  H          -4.89927797599167     -0.06324589198286     -2.37009512216489
  C          -5.21367244502662      0.45939162659652     -1.45609907284017
  H          -6.66449640546063      1.29775769746808      0.48407915423880
  H          -5.85539217722220      0.64458598224484      1.92229574324533
  O          -1.47843130339037     -2.23308079681775     -0.09063881707424
  C          -5.85024781769713      1.47206493082606      1.19599737320531
  C          -4.11135784366648      0.38194153655073     -0.38041718790251
  S          -2.08452097469200     -1.07450791935286      0.58183930285911
  H          -6.41630899848668      2.31032522573953     -1.45498520027653
  C          -5.38461440509976      1.99318423480912     -1.65704906296491
  O          -1.83055396859535     -0.91890375357584      2.01989422073589
  C          -4.46610913605849      1.59436082438665      0.54720554515553
  H          -6.08120836957114      2.39499059091855      1.74838379760612
  H          -2.74129127920637      0.37963620024537     -2.09167965597615
  C          -2.81407525818184      0.83525360245912     -1.09365953687781
  H          -5.14113066169783      2.30750410456820     -2.68179471551775
  H          -3.49128454018592      1.09693073490415      2.42957888421357
  N          -1.67501664936715      0.37277109819399     -0.28786907169155
  C          -4.39593458705647      2.59848327540096     -0.63595436560387
  C          -3.47634872088076      1.89842905497425      1.67802391145668
  C          -2.97085973881156      2.37302055032864     -1.18248046815982
  H          -3.78168722274672      2.83069648794458      2.17704394369387
  H          -4.60847414238466      3.64461095133290     -0.37250807918995
  H          -2.44166255617125      2.01397405179674      1.34254548046406
  H          -2.86063392623412      2.72810139395618     -2.21571232812718
  H          -2.20909259614507      2.87577150696687     -0.57347410053455
  H          -0.15623215432264      0.76915737822594      1.73914606375962
  H           1.87237005835450      0.61166659872116      3.14944458608511
  H           2.45579646482159      0.80005798446634     -1.28825130758143
