# Supplementary material for: Collective asymmetric synthesis of the Strychnos alkaloids via thiophene S,S-dioxide cycloadditions
Source: Nat Chem. 2026 Jan 23;18(4):782–9. doi: 10.1038/s41557-025-02041-1 (PMC13061625; doi:10.1038/s41557-025-02041-1)
Supplement: Supplementary file 2 — The xyz coordinates for all computed structures. [file 41557_2025_2041_MOESM2_ESM.zip › SI_Data_to_share/2-Intra/TS8/calc.xyz]

67
Coordinates from ORCA-job calc E -2342.842869946820
  O          -2.70195924726757      1.48282703444918      1.82564291021231
  C          -2.71500101982567      0.65562242465056      0.89832701802960
  C          -1.53735149764132      0.16624171506978      0.27242858623875
  C          -1.18221115834577     -0.59177099179476     -0.88980746737719
  C           0.11817103949783     -1.00690151411690     -0.98004262962176
  C           0.90371034482329     -0.73758634404773      0.23444389023685
  S          -0.00752046726037      0.72191120376215      0.95658499941871
  O           0.50020680001511      1.94178321428396      0.28513841849516
  O           0.07269214985756      0.72546804339388      2.43463374275570
  N           2.30250339916784     -0.62008657302258      0.10651913861500
  C           3.01764128619450      0.10499461234258      1.15640551963030
  C           2.77528053610115     -1.98521959347675     -0.08500984515423
  C           2.09182994918687     -2.83683738756700      1.02105778911465
  C           0.73142124201901     -2.18617974212079      1.33966200553321
  C           0.54367451411519     -1.77099377747300      2.73711076905479
  N          -0.64301481500190     -2.11280081954700      3.18080869373417
  C          -1.37112720450121     -2.80628876900621      2.19384144395700
  C          -2.65933327505974     -3.32473799476182      2.26137998384450
  C          -3.10982228333505     -4.01982767633606      1.13270539550398
  C          -2.28507499890158     -4.18559795838978      0.00747908987531
  C          -0.99190886906439     -3.64362587073270     -0.03622370868993
  C          -0.53308365866189     -2.93419395653608      1.07356552329720
  H          -1.88563572974313     -0.78798288896222     -1.69392936481555
  H           0.53803794557158     -1.52251739360185     -1.84098351512427
  H           2.47204501315314     -2.34629670736293     -1.07650116790764
  H           3.87020524231981     -2.02045329135148     -0.02840141166518
  H           2.71757739348789     -2.84973467249243      1.92361206379787
  H           1.95217332116803     -3.87735464058870      0.70182599122390
  H           1.26595796276277     -1.28623330626823      3.38849891138316
  H          -0.99945513819825     -1.88095185672381      4.10683748438321
  H          -3.28643192770070     -3.17924077736466      3.13914135858305
  H          -4.11346341283132     -4.44774805223924      1.13329023271829
  H          -2.65982737999183     -4.74781169323003     -0.84964060841469
  H          -0.36116249900228     -3.78483104360695     -0.91340940916233
  H           4.07771614222314      0.15059436945492      0.87820394602881
  H           2.94604143923548     -0.37176535973793      2.14995980189061
  H           2.63367273420293      1.12734330846200      1.22506699006202
  O          -5.76451821932677      1.14737563160314      2.20863622328211
  H          -5.77942994874375     -2.27099748770165      1.52668551747672
  H          -5.12675682622077     -3.23587432951510     -0.92399166540892
  C          -6.08185916888343     -1.30778184512000      1.09581128178200
  S          -5.02379491842466     -0.08294042329966      1.90692539018394
  H          -3.64388746672413     -1.66880895170801     -0.49758774206721
  C          -5.92000659779163     -2.52661218085420     -1.19346343792323
  H          -7.11562507191181     -1.07129277785122      1.37840227185567
  H          -6.88163387673579     -3.01639252175419     -0.99200776731832
  N          -3.98578169266259      0.12436291568654      0.54072096349523
  C          -4.29837130089221     -0.78519897886896     -0.56198719573080
  C          -5.78494627847891     -1.22221223716347     -0.38364846285059
  O          -4.29393757986168     -0.71449692672985      3.01803211135614
  C          -5.81649830896938     -2.02362676208660     -2.66234450033795
  H          -4.93585887788831     -2.43148604926149     -3.17889448648316
  C          -4.29829002580623     -0.17028450306784     -1.99002347529403
  H          -3.53688637403508     -0.62690621875789     -2.63501264908331
  H          -6.69967140025140     -2.31100861105670     -3.24799246000496
  C          -6.59164893833150     -0.20462639262477     -1.26452322320159
  H          -8.22686832020815     -1.59276701244177     -1.83437078152882
  C          -5.71376910569698     -0.48964699188899     -2.50718559543895
  H          -8.58577826360478     -0.52815450521819     -0.45938388842649
  C          -8.06752693236424     -0.58753890003671     -1.42890627511893
  H          -4.09910253473256      0.90794002337522     -1.94934963803344
  H          -7.18691236968501      1.40983228903074      0.06853942325521
  C          -6.56524941714117      1.26336943553631     -0.82444938980210
  H          -5.56549616268539      1.63795842719951     -0.58762306395873
  H          -5.98736099583970      0.07210955459248     -3.41175726918568
  H          -8.55800119965481      0.12655721098849     -2.10699807361133
  H          -6.98441969921585      1.88178084558560     -1.63301571156385
