# Supplementary material for: Collective asymmetric synthesis of the Strychnos alkaloids via thiophene S,S-dioxide cycloadditions
Source: Nat Chem. 2026 Jan 23;18(4):782–9. doi: 10.1038/s41557-025-02041-1 (PMC13061625; doi:10.1038/s41557-025-02041-1)
Supplement: Supplementary file 2 — The xyz coordinates for all computed structures. [file 41557_2025_2041_MOESM2_ESM.zip › SI_Data_to_share/2-Intra/TS6/calc.xyz]

67
Coordinates from ORCA-job calc E -2342.874145636355
  O          -0.26015020216060      2.47228483973034     -1.33199962633317
  C          -0.40554538647154      1.44747560896688     -0.66615885692957
  C           0.64528489306365      0.78008786968020      0.05525255462284
  C           0.55398049058570      0.11720999984037      1.33927363509535
  C           1.74653977857401     -0.23869867536511      1.89276095846800
  C           2.89659174145048     -0.02373876373497      0.98544935412840
  S           2.25386696751005      1.55917171048760      0.06665484718193
  O           2.81982073347838      1.73398760683531     -1.29504651080684
  O           2.31683880756544      2.73932981076167      0.96131798900093
  N           4.20908128576784     -0.00218246716616      1.47971023601716
  C           4.55125521682502      0.89411267837692      2.56927248127047
  C           5.14846307448027     -0.06381731554531      0.36081428088570
  C           4.39710499066670     -0.80158187118931     -0.76739986867658
  C           2.97697098998044     -1.08192965456381     -0.20770810545286
  C           1.82383203009631     -0.97051344067027     -1.17388877213838
  N           1.12569014309107     -2.10099304540659     -1.16242450008379
  C           1.60920911781977     -3.01142669167801     -0.20849874874852
  C           1.10187575167692     -4.25559608040224      0.15149894923052
  C           1.81382602560122     -4.97000890624725      1.12664555305897
  C           2.97918094791270     -4.44495696817155      1.70380062593809
  C           3.46784366216884     -3.18193392082913      1.32713337944881
  C           2.77211780240817     -2.46858880709272      0.35775573359880
  H           5.43496089322724      0.95116864438604      0.02930307404103
  H           6.06639866267571     -0.58265600698640      0.67471269883179
  H           4.87860974342153     -1.74784812201910     -1.04080904262944
  H           4.33072509387272     -0.17325212620456     -1.66097657807497
  H           1.75901290190368     -0.27993010485377     -2.00943698180959
  H           0.26987675961486     -2.20742570727194     -1.71310092497968
  H           0.19040396922477     -4.64935204871024     -0.29924247978864
  H           1.45249013908289     -5.95125172554921      1.43933897678692
  H           3.51308763770976     -5.02502326157579      2.45836073854662
  H           4.36267988051557     -2.76439811553432      1.78970271813938
  H           5.51034480620165      0.58088733695333      3.00524915216679
  H           3.78042867163938      0.84036262751610      3.34817434279388
  H           4.64199543401279      1.94303815372030      2.23735072031941
  H          -3.86864794488069     -0.89224300976972     -2.24059455755241
  H          -4.23107137180604     -1.37428555088953     -0.54302828013065
  H          -6.05051799482381      0.81949335435356     -1.89786139605822
  C          -3.74447376611128     -0.62703811428865     -1.18285107228456
  H          -4.76672123646907      1.64406093922705     -2.79524699008931
  C          -5.17097933678991      1.46711437818321     -1.78903746205911
  H          -6.76669691326531      0.81412834127420      0.09718053251336
  H          -5.94521094117410     -0.50853094852003      0.94866233451207
  O          -1.27754314040114     -1.11869677571942     -2.15807314173240
  C          -6.00913001912981      0.58671269070375      0.85511929436624
  C          -4.10902320822496      0.81329966297640     -0.88357407873689
  S          -1.96206797156841     -0.77369127814072     -0.89037611608853
  H          -6.56898624993259      2.83515997431766     -0.76677863114550
  C          -5.50288218072834      2.78163473879962     -1.02382465070654
  O          -1.64477962467965     -1.60899413362028      0.27425596863209
  C          -4.62383299999286      1.17120524894005      0.55265956737610
  H          -6.37054001239907      0.97762649600832      1.81778427507700
  H          -2.66425216063433      1.94442349932169     -2.09772873273086
  C          -2.83976625637067      1.68896608129847     -1.04219506578684
  H          -5.26338841726484      3.67753463491254     -1.61362095665519
  H          -3.61542967374731     -0.33076458426871      1.76681447844665
  N          -1.71244636276131      0.88534110152490     -0.54816805517334
  C          -4.62060700523958      2.69203802284817      0.24136445547283
  C          -3.71363489896603      0.76383213054894      1.71809150918304
  C          -3.16191299684541      2.94283822894371     -0.19314694504822
  H          -4.17161259468317      1.09579634641947      2.66186657376124
  H          -4.95290865254822      3.33897552246391      1.06568002923440
  H          -2.70506928071054      1.18236326645507      1.66399636340267
  H          -3.05575724883827      3.86200872939257     -0.78380641339405
  H          -2.48160643381457      3.01825212554456      0.66400491117357
  H          -0.40854611153743     -0.05556434371789      1.81951026096471
  H           1.86661255114532     -0.72329583601016      2.86066798813689
