# Supplementary material for: Collective asymmetric synthesis of the Strychnos alkaloids via thiophene S,S-dioxide cycloadditions
Source: Nat Chem. 2026 Jan 23;18(4):782–9. doi: 10.1038/s41557-025-02041-1 (PMC13061625; doi:10.1038/s41557-025-02041-1)
Supplement: Supplementary file 2 — The xyz coordinates for all computed structures. [file 41557_2025_2041_MOESM2_ESM.zip › SI_Data_to_share/2-Intra/TS7/calc.xyz]

67
Coordinates from ORCA-job calc E -2342.846602429999
  O          -2.83292627997198      0.45950391388448      0.90886800301857
  C          -2.29050155160782     -0.10524609089805     -0.04654471094082
  C          -0.91490139814091     -0.18703132605254     -0.33776918780472
  C          -0.18902539722039     -0.91081808076420     -1.34905682567376
  C           1.13966939018399     -1.11941394738905     -1.13212209582075
  C           1.61289818451587     -0.75870109285815      0.23071628754011
  S           0.29846995408256      0.54584029490994      0.69122074550579
  O           0.80761652737429      1.82790766572449      0.15895015862963
  O          -0.05417532877417      0.54511808631092      2.13642672221081
  N           2.90517252209918     -0.20916110327305      0.39199194274965
  C           3.86147871528692     -0.32964865175981     -0.70164446487702
  C           3.39075152551025     -0.56055005808837      1.71926261266597
  C           2.97641893495643     -2.02621701645409      1.89222180336993
  C           1.53939195556121     -2.06215792460905      1.33332215325147
  C           0.53691975322554     -1.91998118855359      2.42657616341052
  N          -0.39621046593445     -2.82781277151517      2.32813882405010
  C          -0.15498064606678     -3.70475501454707      1.24300287070262
  C          -0.91331093733588     -4.78800152058284      0.81370989705727
  C          -0.39668187403159     -5.51865647331820     -0.26403776310108
  C           0.82735200521109     -5.16593834254323     -0.85516177088836
  C           1.56517578042074     -4.06130902417826     -0.40439445658822
  C           1.06077071708340     -3.31824457138714      0.66082978780587
  H          -0.69114969445024     -1.23800749018464     -2.25846948759897
  H           1.78813257641755     -1.62843637966135     -1.84081950803797
  H           4.47363981686200     -0.40416111592483      1.79474095820593
  H           2.90024020082829      0.06802051373175      2.48000676113451
  H           3.03278413463886     -2.37980137206091      2.93139004070015
  H           3.60864466254006     -2.67721200665699      1.27205790333570
  H          -1.17307582738396     -2.92142872396728      2.98370267141103
  H          -1.85335864713250     -5.05715936842238      1.29582592890489
  H          -0.95078234029154     -6.37892193205322     -0.64210983663583
  H           1.21126410017859     -5.76278228247554     -1.68396826696867
  H           2.51254174648856     -3.79712130726652     -0.87597163482663
  H           4.15583756661332     -1.37268266986033     -0.92138145613863
  H           4.76322291362508      0.23618593181528     -0.43553880198957
  H           3.43974557299910      0.11336406852203     -1.61127124711278
  H          -5.78478875989087     -0.17635904087727     -2.71409430890949
  H          -5.02885957078182     -1.45903685023457     -3.72767570256552
  H          -7.36320705848537     -2.31759935750453     -1.80456446252008
  C          -5.05164271060270     -0.99319389038366     -2.73445126727775
  H          -6.95680389380724     -1.21468239943164     -0.48068285739080
  C          -6.63638675773556     -2.12596660939261     -1.00439288655335
  H          -6.67159713774365     -4.19706566627915     -2.49924821513775
  H          -5.43764964021970     -3.88481809967454     -3.73518095377006
  O          -3.61589823081279      1.28259020845833     -2.36537455961250
  C          -5.59686480426661     -4.24410637412432     -2.70657431245540
  C          -5.21379089709686     -1.95219038563142     -1.57233097456984
  S          -3.44711770115418     -0.17556275226908     -2.49261857753986
  H          -7.14749655598855     -4.16957085250835     -0.34388134530784
  C          -6.47654745348394     -3.34962673334770     -0.05510678989298
  O          -2.46594703379796     -0.63845106317442     -3.48908900763672
  C          -4.73278119017429     -3.43628639116164     -1.73007438493808
  H          -5.29590653844433     -5.30191777673560     -2.67833608711392
  H          -4.89638417325833     -0.62740830597512      0.15100107865462
  C          -4.36296443673656     -1.42057499817208     -0.39358306831950
  H          -6.70099966942804     -3.09705342679698      0.99087204568911
  H          -3.11534977464134     -3.24332556309127     -3.17565635030412
  N          -3.13092796639494     -0.87126671757179     -0.97085030313547
  C          -4.99350326898261     -3.74533009643616     -0.23047681569560
  C          -3.27611960548913     -3.64156880936720     -2.16350466553816
  C          -4.14353636427405     -2.67526973848607      0.48638394110511
  H          -3.06026129291975     -4.72039249052245     -2.19090262132720
  H          -4.76395323632447     -4.77488229990406      0.08083339003366
  H          -2.54601013496348     -3.16526538177100     -1.50415162034529
  H          -4.47406490749549     -2.50780688980691      1.52055761381521
  H          -3.07987615354617     -2.94126963593662      0.51448659378965
  H           0.57863360418070     -1.24282472048222      3.27226634221337
