# Supplementary material for: Collective asymmetric synthesis of the Strychnos alkaloids via thiophene S,S-dioxide cycloadditions
Source: Nat Chem. 2026 Jan 23;18(4):782–9. doi: 10.1038/s41557-025-02041-1 (PMC13061625; doi:10.1038/s41557-025-02041-1)
Supplement: Supplementary file 2 — The xyz coordinates for all computed structures. [file 41557_2025_2041_MOESM2_ESM.zip › SI_Data_to_share/2-Intra/TS9/calc.xyz]

67
Coordinates from ORCA-job calc E -2342.858491494722
  O           0.24017264855583      3.14531239169493     -2.30582338099542
  C          -0.47760242586646      2.15456409603390     -2.11609352084469
  C          -0.05616428607552      1.05129191752866     -1.29273456318348
  C          -0.72168687642212      0.05908487346447     -0.53871994761324
  C           0.05096382399654     -0.77318775175488      0.25699650797952
  C           1.46758379689219     -0.62346209913046      0.07138956567978
  S           1.60219647027844      1.11700637878118     -0.69067748472555
  O           2.61652295939948      1.26476586551578     -1.76245524923208
  O           1.76074575222571      2.01141020812325      0.48254491561531
  N           2.40481310990684     -0.92564657519843      1.03618995682851
  C           2.19343579521531     -0.63234633960274      2.44102465042178
  C           3.75938285599731     -0.92553094778389      0.51190507861875
  C           3.66090725989116     -1.43941766798304     -0.94658879572355
  C           2.19804364566710     -1.72612132725625     -1.26102829653650
  C           1.54920080409066     -1.36183785137630     -2.49905145075617
  N           0.55128791418212     -2.20690284836951     -2.74806529881998
  C           0.52487784194285     -3.24996100221818     -1.81195966181985
  C          -0.33738155787898     -4.34192153967254     -1.72045727915279
  C          -0.10252304828795     -5.23612208365019     -0.67073558922534
  C           0.95115929213897     -5.03242172540838      0.24041542660444
  C           1.80139089627079     -3.92433904044161      0.13311724059707
  C           1.58675289963995     -3.02821791072343     -0.91573315371521
  H          -1.80542896643540     -0.04387147258374     -0.55104342620013
  H          -0.36706323914463     -1.55818397194066      0.88529056716647
  H           4.20035653129013      0.08755137001228      0.52838727878687
  H           4.38739849969614     -1.57013208608774      1.14401409171773
  H           4.23771951813205     -2.36463996367991     -1.07453729029629
  H           4.05006340803189     -0.69218630530980     -1.64474906524577
  H           1.76581242879950     -0.52297124683635     -3.15410984936126
  H          -0.08274270013520     -2.12902140103327     -3.53985654271391
  H          -1.15315291255608     -4.48683106531488     -2.42959318719090
  H          -0.74743080270828     -6.10931574108252     -0.55834705200117
  H           1.10743631381364     -5.75403523366697      1.04412940119739
  H           2.61086787017530     -3.76836147456006      0.84712832227570
  H           2.79930201044701     -1.32028010959392      3.04836200334712
  H           1.13679363021257     -0.78019004546211      2.69165649828823
  H           2.47281377966526      0.40448131928522      2.69294156056158
  H          -4.65005854749319      3.29911565538406     -2.78747167761115
  H          -4.32486483657760      3.49011374470812     -4.54892051036171
  H          -5.99543950394479      1.00351466270523     -3.80734252626129
  C          -4.00726744595373      2.99342265078876     -3.62335481238551
  H          -5.26249433730206      0.72972110271563     -2.21953553713641
  C          -5.08703168374674      0.65189679493820     -3.30140891502945
  H          -5.54163426307974      0.50644274232794     -5.82643799127355
  H          -4.76212017341599      1.98990900263974     -6.41412189624290
  O          -2.45280234534929      4.53443159803463     -2.04367307156107
  C          -4.58574685231647      0.93718552432496     -6.14439208274576
  C          -3.86333006167143      1.48989676907270     -3.71942301381069
  S          -2.37033202642939      3.65407811183360     -3.21523039421239
  H          -5.42471618354665     -1.20847006553534     -4.44187677100460
  C          -4.68262532463292     -0.78118205276177     -3.75469656460762
  O          -1.69159344099442      4.16434835715653     -4.41074969493001
  C          -3.47434982561653      0.83933977371001     -5.09231982349751
  H          -4.27134857776007      0.41228287477488     -7.05866685161422
  H          -3.14401550021043      0.91843508593254     -1.74598087812942
  C          -2.72462323460537      1.04200099702163     -2.75512275291504
  H          -4.58736817176695     -1.47328844766022     -2.90587709919615
  N          -1.73373500884822      2.11742611250033     -2.73553892625566
  C          -3.32121809667484     -0.56499801518927     -4.45379552341216
  C          -2.19375031972035      1.35671614549759     -5.75758134466820
  C          -2.26780451017807     -0.31091651657472     -3.35978922365413
  H          -3.04257459157154     -1.36762958095992     -5.15143141467396
  H          -1.25936327017981     -0.21380476525907     -3.77893647557916
  H          -2.24865333485418     -1.11039220069498     -2.60804583216454
  H          -2.35459350991448      2.36078046156390     -6.17172604971651
  H          -1.93167171890710      0.68632589856768     -6.59039313878249
  H          -1.33276142758171      1.41908612341888     -5.08578408339918
