# Supplementary material for: Collective asymmetric synthesis of the Strychnos alkaloids via thiophene S,S-dioxide cycloadditions
Source: Nat Chem. 2026 Jan 23;18(4):782–9. doi: 10.1038/s41557-025-02041-1 (PMC13061625; doi:10.1038/s41557-025-02041-1)
Supplement: Supplementary file 2 — The xyz coordinates for all computed structures. [file 41557_2025_2041_MOESM2_ESM.zip › SI_Data_to_share/1-Inter/SM/indole.xyz]

16
Coordinates from ORCA-job indole
  H   1.30687382709994     -0.15952738657448     -0.02868986113612
  C   2.39417025983428     -0.14054748559278     -0.02888753075840
  C   3.22537669247292     -1.24118013492485     -0.02895806312182
  N   4.53912032633724     -0.82980617202224     -0.02922568715281
  C   4.58975261296108      0.54395007642876     -0.02933348294536
  C   3.24273709795927      1.02047958680720     -0.02912504432886
  C   3.01310011186630      2.41263482418705     -0.02918565865633
  C   4.10443982240850      3.27737567036160     -0.02944649374755
  C   5.43056720462370      2.78284248442999     -0.02964900205004
  C   5.69143889461197      1.41453612626956     -0.02959638843865
  H   2.98146095978681     -2.30119621293395     -0.02883730893677
  H   5.34260739934497     -1.44669653295867     -0.02932489819400
  H   1.99343780231232      2.80439283764951     -0.02902993152933
  H   3.93876746946842      4.35662327677748     -0.02949546473809
  H   6.26478449009581      3.48742499266673     -0.02985178400325
  H   6.71314228231643      1.03028321372907     -0.02975340766264
