# Supplementary material for: Collective asymmetric synthesis of the Strychnos alkaloids via thiophene S,S-dioxide cycloadditions
Source: Nat Chem. 2026 Jan 23;18(4):782–9. doi: 10.1038/s41557-025-02041-1 (PMC13061625; doi:10.1038/s41557-025-02041-1)
Supplement: Supplementary file 2 — The xyz coordinates for all computed structures. [file 41557_2025_2041_MOESM2_ESM.zip › SI_Data_to_share/1-Inter/SM/TDO_R2Cl.xyz]

42
Coordinates from ORCA-job TDO_R2Cl
  O   -1.95098896743387      2.58949168933545      0.62811013467412
  C   -2.00041098915005      1.42084259205573      0.26291683361200
  N   -3.21313542563368      0.79507001210055      0.03112728318592
  C   -4.43367045787044      1.57810223036762      0.28747889338698
  C   -4.75331012642911      2.70203601730894     -0.72785140951976
  C   -6.18263030809969      2.34159604613412     -1.18029012982200
  C   -7.12085083569983      2.52384483929819      0.03373407931809
  C   -6.78350354146548      1.30223009287273      0.93709849577933
  C   -5.64308291673859      0.61657689807515      0.15740995994920
  C   -6.10493400214587      0.79864351804581     -1.33048370364204
  C   -5.12505389467931      0.33886004819769     -2.41607782021023
  C   -7.44712662426552      0.12218333262880     -1.63356776256662
  C   -5.22608626277895     -0.75122243623024      0.65620156401302
  S   -3.45872963355044     -0.92052824319941      0.31374716015179
  O   -3.22268005468050     -1.66532432042049     -0.92737980137994
  O   -2.70280812059558     -1.31039121026558      1.50609744490074
  C   -0.75646255999539      0.66450683243226      0.03538909670319
  C   -0.42120966791276     -0.39421195835094     -0.73485128774705
  C   0.98528383447464     -0.81460725844983     -0.65887977233373
  C   1.72415520948943     -0.06400017443006      0.17757334966188
  S   0.71140875921145      1.26466434783533      0.89384256597926
  O   1.18276104623162      2.54594228627720      0.36287770497079
  O   0.56859887000125      1.08419283911623      2.34090328581213
  H   -4.36156837743245      1.97250716285704      1.31178179569656
  H   -4.04150016006143      2.69112203164020     -1.56205895724596
  H   -4.69911663784681      3.69066079215194     -0.25428952660348
  H   -6.50685230471503      2.87925108188859     -2.08241962371893
  H   -8.17606250527351      2.51724825922050     -0.26925017665305
  H   -6.93292156636775      3.47978524633899      0.54244585067747
  H   -7.63985448413418      0.62572294457606      1.05409682095170
  H   -6.44938038695683      1.58748304017496      1.94412498777302
  H   -5.48124253598903      0.70655009171358     -3.39033549713382
  H   -5.08890464782774     -0.75744530217685     -2.46444755135077
  H   -4.09986789369817      0.69443226027932     -2.27480989345623
  H   -8.26417689814266      0.43378385512537     -0.97380388704420
  H   -7.34774546133609     -0.97135177474267     -1.55478994276407
  H   -7.74706094576014      0.35084518389210     -2.66685321996666
  H   -5.71716165900667     -1.60198829358295      0.16606989926136
  H   -5.30302820065337     -0.84077419914459      1.74803605701934
  H   -1.13242033235809     -0.92803410931002     -1.36389154507230
  H   1.37147122843937     -1.65789732624218     -1.23005594101599
  Cl  3.36817789783743     -0.15647800229468      0.59016908306898
