# Supplementary material for: Collective asymmetric synthesis of the Strychnos alkaloids via thiophene S,S-dioxide cycloadditions
Source: Nat Chem. 2026 Jan 23;18(4):782–9. doi: 10.1038/s41557-025-02041-1 (PMC13061625; doi:10.1038/s41557-025-02041-1)
Supplement: Supplementary file 2 — The xyz coordinates for all computed structures. [file 41557_2025_2041_MOESM2_ESM.zip › SI_Data_to_share/1-Inter/Int3/inter3.xyz]

58
Coordinates from ORCA-job top_opt
  O   -2.10311916905650      1.42726009507237      1.67618970885282
  C   -2.22392260160515      0.45676975647553      0.94201869608121
  N   -3.45296831922342      0.15766610724423      0.37855378436576
  C   -4.56472401961769      1.09248938644613      0.62753002010865
  C   -4.38737152072424      2.50091740602558      0.00800419609255
  C   -5.62609203384812      2.62537097581209     -0.90228940616107
  C   -6.87074837605863      2.68890977089318      0.01106080237405
  C   -7.01448245008939      1.22723389981313      0.52700308971809
  C   -5.80132787329745      0.52659500178244     -0.11673969814239
  C   -5.72971841814576      1.20819238495231     -1.52629720541358
  C   -4.53589286945297      0.82052438688140     -2.40755116594820
  C   -6.98922487389068      0.97483664931499     -2.36979556341264
  C   -5.77272244452210     -0.98536812592606     -0.03760462905643
  S   -4.04020226133816     -1.47136973389183      0.15498344037996
  O   -3.47710686689135     -2.05187514988187     -1.06443998992458
  O   -3.85760052310986     -2.18965195496959      1.42713217517557
  C   -0.99345239440921     -0.32414479697356      0.53054604089979
  C   -0.77243880940101     -0.63583558675381     -0.91223380319355
  C   0.53366660282944     -0.83563854384733     -1.19364145542083
  C   1.38737345403794     -0.67301253298892      0.01344718448821
  S   0.52146539729208      0.82665645838954      0.81795601902412
  O   0.50198464692964      2.02028777771747     -0.03183565504226
  O   0.89952906265166      0.95214273245110      2.23180945130979
  C   1.04235551257945     -1.71250806412904      1.10066107061113
  C   -0.49892108558839     -1.53541014169230      1.40988065865343
  N   -1.08562117867782     -2.79520186185392      1.02269719608085
  C   -0.13489333115350     -3.71804326873038      0.64357260731543
  C   -0.31815771588531     -5.05680802892892      0.27540615696938
  C   0.81117761400613     -5.79938684196523     -0.09872063202368
  C   2.09236358005451     -5.23201905713928     -0.10623536100051
  C   2.26655765455543     -3.88965626886700      0.27300710420810
  C   1.15244470446233     -3.14588395505246      0.64483226854419
  H   -4.74354069100575      1.13900155408593      1.71196677646122
  H   -3.45059873613188      2.56521811904495     -0.55869064959643
  H   -4.35859955894726      3.27496760109995      0.78533339141976
  H   -5.55741331183249      3.44974604724861     -1.62596562523286
  H   -7.76259858151819      3.00481635371839     -0.54562234313204
  H   -6.72617275185289      3.40575320340677      0.83138413452642
  H   -7.95406586391757      0.76395492974628      0.19968922737042
  H   -6.97329246595629      1.14870087484563      1.62207950853842
  H   -4.55906317773691      1.42884452059938     -3.32397674878280
  H   -4.60535307720137     -0.23421967500718     -2.71007400021414
  H   -3.56111306081279      0.96623143180936     -1.93347366362990
  H   -7.92250029706263      1.24987446558134     -1.86681539138508
  H   -7.06142500507413     -0.08526222935305     -2.65818977306225
  H   -6.92288810148040      1.56268346465790     -3.29705035577459
  H   -6.14060841041481     -1.50632699011439     -0.93100433804312
  H   -6.26259013030238     -1.37725739235645      0.86303594338502
  H   0.95040582833473     -1.03509235243531     -2.18026433214298
  H   -2.00725105480073     -3.05175773247071      1.35730886705988
  H   -1.31292420019573     -5.50499858094292      0.27782223231151
  H   0.68420240439147     -6.84462575011318     -0.38908273697394
  H   2.95477448350429     -5.83192871118065     -0.40043122511415
  H   3.26011427978722     -3.43847448250537      0.27939652788976
  H   1.65191381473598     -1.49265021824993      1.98722648617679
  Cl  3.11107716221698     -0.43439454237948     -0.26273310741095
  H   -1.58181518830574     -0.65829788211384     -1.63854951691483
  H   -0.66840564073248     -1.28800193570198      2.46828879105750
