# Supplementary material for: Collective asymmetric synthesis of the Strychnos alkaloids via thiophene S,S-dioxide cycloadditions
Source: Nat Chem. 2026 Jan 23;18(4):782–9. doi: 10.1038/s41557-025-02041-1 (PMC13061625; doi:10.1038/s41557-025-02041-1)
Supplement: Supplementary file 2 — The xyz coordinates for all computed structures. [file 41557_2025_2041_MOESM2_ESM.zip › SI_Data_to_share/1-Inter/Int2/inter2.xyz]

58
Coordinates from ORCA-job bottom_opt
  O   -1.48224094438771      2.27886463563303     -2.03985548246979
  C   -1.66388699086433      1.41290770499082     -1.19677776245253
  N   -2.94809254700717      1.11061650106205     -0.77812909249311
  C   -4.07301037436107      1.82640227961645     -1.40891913550600
  C   -4.23985361020288      1.59714081706035     -2.93154356506718
  C   -5.67714883495256      1.04942661822570     -3.03279718301738
  C   -6.64199420416408      2.18747021110525     -2.63052699928901
  C   -6.46284725956888      2.28496038039374     -1.08727237418866
  C   -5.37458549123418      1.22779421023424     -0.81288698699412
  C   -5.75394007048520      0.08693916640311     -1.81835542946966
  C   -4.78520619049998     -1.09949606246537     -1.89441162489224
  C   -7.14621727330615     -0.50169246298940     -1.56004386199077
  C   -5.13623212429080      0.86389503657135      0.63850525501652
  S   -3.36288930231254      0.56616866500749      0.82404768672322
  O   -3.02973399517180     -0.86034602225699      0.94465918774259
  O   -2.78551179649003      1.49088951267539      1.80526705599032
  C   -0.49498532373017      0.54751918738840     -0.76782792377207
  C   -0.07289255634721      0.33520422217937      0.64877042792157
  C   1.20816695712342     -0.08762629861237      0.73227484118510
  C   1.84301137819815     -0.20995730906240     -0.60536644890168
  S   1.12451424903039      1.35579237765731     -1.43057528323139
  O   1.26117469977994      1.28042576976960     -2.89060728253031
  O   1.47220836062056      2.59706144124377     -0.73425997251882
  C   1.12246888060372     -1.26419543688872     -1.47665586719958
  C   -0.38163472993301     -0.79868544915224     -1.57569191592826
  N   -1.16092435910999     -1.89859279722775     -1.03081724558177
  C   -0.32011426474147     -2.88232703430289     -0.52152195792727
  C   -0.68293689030742     -4.04698929168149      0.16455333064913
  C   0.33314385643968     -4.93813289081823      0.53757776251781
  C   1.67644789440950     -4.68619739635049      0.22709909290890
  C   2.03095953201490     -3.51124381406323     -0.45615923093713
  C   1.02853588861803     -2.61661431646505     -0.81814460668409
  H   -3.98137964887847      2.89453858940415     -1.16279768109449
  H   -3.50075924566538      0.87920767152145     -3.30575682237248
  H   -4.10511622181380      2.53274143276098     -3.48860225119341
  H   -5.90374449430304      0.59187402733297     -4.00602676446371
  H   -7.67956312527475      1.94776851996102     -2.89725300475882
  H   -6.38255300622975      3.12701011594789     -3.13813898211006
  H   -7.38771334896555      2.04482681083825     -0.54757190321782
  H   -6.13368093656026      3.27785540132781     -0.75121508563627
  H   -3.74692280387520     -0.82356487334220     -2.09911469733225
  H   -5.11492298836052     -1.77616968362666     -2.69676783829851
  H   -4.79957146363675     -1.67191568749925     -0.95553950257436
  H   -7.15430298367634     -1.05178401481108     -0.60631682636678
  H   -7.39243587584747     -1.22075226992929     -2.35501263773874
  H   -7.94808894205938      0.24365276105066     -1.52470143320266
  H   -5.63901035835957     -0.05097779823055      0.97856193653518
  H   -5.33981634570848      1.69201272526635      1.32964940201269
  H   1.75664582492615     -0.26112800835658      1.65743586514254
  H   -1.99237697486039     -1.66858458284676     -0.48993680488539
  H   -1.72851551589576     -4.25265682122819      0.39954183248770
  H   0.06701257604291     -5.85052360956023      1.07545596187167
  H   2.44799508175171     -5.39958530755669      0.52045850154165
  H   3.07565887279728     -3.29650219165109     -0.68701437186856
  H   1.59888214253599     -1.28112410048713     -2.46568015125556
  H   -0.65659633920271     -0.58221226363485     -2.61792937216519
  Cl  3.60240736327901     -0.29185351427741     -0.64181500310751
  H   -0.69774380542713      0.56619451624591      1.50728022683961
