# Supplementary material for: Collective asymmetric synthesis of the Strychnos alkaloids via thiophene S,S-dioxide cycloadditions
Source: Nat Chem. 2026 Jan 23;18(4):782–9. doi: 10.1038/s41557-025-02041-1 (PMC13061625; doi:10.1038/s41557-025-02041-1)
Supplement: Supplementary file 2 — The xyz coordinates for all computed structures. [file 41557_2025_2041_MOESM2_ESM.zip › SI_Data_to_share/1-Inter/TS2/TS2.xyz]

58
Coordinates from ORCA-job TSfreq_bottom_1
  O   -1.60333440096813      2.57371613272880     -1.89461818497207
  C   -1.73795123095126      1.68811942979193     -1.04865600435487
  N   -3.03953548817356      1.30734191144587     -0.69205867738679
  C   -4.17545943659987      2.02144828964222     -1.30136815924151
  C   -4.27792850945218      1.96287613193811     -2.84698907703106
  C   -5.69051523956638      1.39041511520638     -3.06891743075917
  C   -6.71116051611174      2.43522460613174     -2.56416002192445
  C   -6.59539606184023      2.33495467665976     -1.01520052937556
  C   -5.46866516007197      1.29896107591647     -0.83451378534149
  C   -5.76625311636929      0.27991126261179     -1.98921473530728
  C   -4.74457372159936     -0.84727964725839     -2.18725148508463
  C   -7.13965184099632     -0.39033620258042     -1.86397570875049
  C   -5.25175838226595      0.77456209754492      0.56877929839697
  S   -3.48255247750709      0.44959296875455      0.72995437925098
  O   -3.17663895426867     -0.98366891111773      0.57956680060093
  O   -2.93169932503948      1.12489961425912      1.91268161695478
  C   -0.58455171482336      0.95675083103634     -0.55642248623035
  C   -0.21536077383466      0.30922123606114      0.62495226308078
  C   1.04120347981942     -0.31232857478931      0.61273524706558
  C   1.63850254841999     -0.30659810423753     -0.66738014124239
  S   0.88710811756073      1.13609434348565     -1.55904977128919
  O   0.66307569324748      0.86752367224728     -2.98990756610785
  O   1.67760788552654      2.32758941993668     -1.20844246086587
  C   0.89820829411030     -1.77648728522907     -1.80991810424541
  C   -0.51685810763798     -1.54553667347263     -1.73277883939304
  N   -1.01665258866919     -2.26345452935383     -0.72062282035438
  C   -0.04392658630893     -3.11631361582608     -0.18710074979294
  C   -0.14882013092057     -4.04710462432940      0.84669335322898
  C   0.99463915084842     -4.79848357090770      1.13589742515945
  C   2.18993020416724     -4.62084467310029      0.41329777493260
  C   2.28074096099649     -3.67587739153852     -0.61542674361347
  C   1.14439589343285     -2.92316542662588     -0.92594248198778
  H   -4.15853443522027      3.06083468215065     -0.94070453307061
  H   -3.50255583915168      1.31460971699402     -3.26915576969523
  H   -4.15092991306968      2.95954791765739     -3.28791480774061
  H   -5.86963680814466      1.05042185663222     -4.09889491391575
  H   -7.72865796708460      2.20217083437433     -2.90450007338419
  H   -6.46579804813279      3.44085791232665     -2.93370542315146
  H   -7.52788085981254      1.98649394693387     -0.55279922074697
  H   -6.32764557682415      3.28796390611268     -0.53854145073211
  H   -3.70484024992902     -0.50978954984757     -2.23292163613552
  H   -4.97331374660457     -1.36989765213871     -3.12841244471381
  H   -4.81835171168800     -1.58124551955714     -1.37313961642712
  H   -7.17053217575845     -1.03272019610133     -0.97028958675881
  H   -7.31224739493324     -1.03598800150166     -2.73767150482356
  H   -7.97621481613523      0.31415156903347     -1.80137861612315
  H   -5.76407021949263     -0.16762781469326      0.80339034415709
  H   -5.46185827892833      1.52633825498551      1.34097625209811
  H   1.48322443647942     -0.81170391258514      1.47290510199628
  H   -1.95571818450683     -2.11779119244416     -0.33871453487676
  H   -1.07851500134792     -4.17596741187828      1.40217963008303
  H   0.95680969185726     -5.54141359628934      1.93461127818604
  H   3.05962527963851     -5.23166382516617      0.66121444007999
  H   3.21206015135378     -3.53556715856363     -1.16516254331830
  H   1.46475070318522     -1.55379413712996     -2.71290628732100
  H   -1.14619151560974     -0.92900669669654     -2.36571361552777
  Cl  3.36203479313133     -0.45342255750705     -0.85890380492074
  H   -0.85364077732290      0.28821503936738      1.50631114316456
