# Supplementary material for: Collective asymmetric synthesis of the Strychnos alkaloids via thiophene S,S-dioxide cycloadditions
Source: Nat Chem. 2026 Jan 23;18(4):782–9. doi: 10.1038/s41557-025-02041-1 (PMC13061625; doi:10.1038/s41557-025-02041-1)
Supplement: Supplementary file 2 — The xyz coordinates for all computed structures. [file 41557_2025_2041_MOESM2_ESM.zip › SI_Data_to_share/1-Inter/TS3/TS3.xyz]

58
Coordinates from ORCA-job TSfreq_top
  O   -2.21313788213851      1.98112324106860      1.61742655392220
  C   -2.20680133019355      1.00850560987378      0.86161195584187
  N   -3.43755189300452      0.56657732032092      0.29636996777001
  C   -4.61320580873689      1.42829914117897      0.48865688053828
  C   -4.58898237577773      2.75080194479568     -0.31594124064521
  C   -5.86913558216574      2.64953010587320     -1.17034829997537
  C   -7.07586082705938      2.73576026126025     -0.20889674688686
  C   -7.06897387541713      1.35171300365132      0.50417991686748
  C   -5.82792214403387      0.66974591888391     -0.10470061473526
  C   -5.87474605044545      1.15583599936110     -1.59389619807146
  C   -4.68883660465915      0.74777977249409     -2.47702084945810
  C   -7.14351905470802      0.70923661304222     -2.33078610665829
  C   -5.65462847877258     -0.80911590774109      0.17509681055569
  S   -3.87399373618916     -1.09162779392697      0.35704556165268
  O   -3.30199694852853     -1.83052039924296     -0.77521935699908
  O   -3.58752345066431     -1.63034695664692      1.70599784135817
  C   -1.02825591789483      0.28805880493796      0.47365394036745
  C   -0.70220849491582     -0.33926994328336     -0.78564218156601
  C   0.57197890470856     -0.80944810858068     -0.87854982324590
  C   1.30435418023643     -0.68564045930953      0.40644945504531
  S   0.51629718668429      0.84766304310921      1.15351397919834
  O   1.06440023403801      2.04729133136110      0.50008522528595
  O   0.56413182798379      0.79168065213469      2.62858213662357
  C   0.95885563605195     -1.83003221742977      1.43871416115594
  C   -0.49240512410311     -1.77821162155737      1.84754071389861
  N   -1.10693098504943     -2.85359975964117      1.39809544999198
  C   -0.23583507247305     -3.72397987048700      0.71126445115838
  C   -0.52560279762534     -4.93299168065085      0.08968296003918
  C   0.55521926433129     -5.61816373405500     -0.48384072229136
  C   1.85667648532002     -5.09946091492009     -0.42436271873194
  C   2.12222649558089     -3.87199052836807      0.20592078913716
  C   1.05976153155774     -3.18762342204402      0.78615722636979
  H   -4.74923597307604      1.60950269319166      1.56495181058923
  H   -3.68394015964227      2.81485261256875     -0.93251357793458
  H   -4.59981434663989      3.62293966064153      0.35059629032126
  H   -5.90464230306664      3.37044297931584     -1.99951790550486
  H   -8.01415750000601      2.89906721938557     -0.75516449140778
  H   -6.96127485205027      3.56826600396344      0.49948446493141
  H   -7.97907036014450      0.77487207960157      0.29473190060371
  H   -6.97288405286430      1.42935045560907      1.59597392083872
  H   -4.80841012168311      1.20809159511560     -3.46932361841049
  H   -4.67080925208281     -0.34273910353633     -2.61873483459279
  H   -3.71398231565142      1.04392591185184     -2.07983189437206
  H   -8.07508401966461      0.97436634208609     -1.81896534347735
  H   -7.13534603575369     -0.38285901304059     -2.47117536672369
  H   -7.16876712228795      1.16794856274662     -3.33027489246683
  H   -5.99900345997524     -1.48117163941565     -0.62147133960360
  H   -6.07756761833960     -1.11431542741794      1.14090597693380
  H   1.02003171757953     -1.27592725229595     -1.75372085405850
  H   -0.93166050472967     -1.14885377870392      2.61322863602378
  H   -2.10885248061027     -2.99688021543446      1.55283069749983
  H   -1.54281198543267     -5.32348751236017      0.05003691864640
  H   0.37818334423698     -6.57289143047262     -0.98160832558065
  H   2.67819081425677     -5.65910345825661     -0.87419340806973
  H   3.13502002087654     -3.47037935092341      0.23909117888461
  H   1.60527147777477     -1.67294872934910      2.31511574479679
  Cl  3.06261549154842     -0.48958813500507      0.25540228622204
  H   -1.43185007330769     -0.40901165272770     -1.59173898900189
