# Supplementary material for: Collective asymmetric synthesis of the Strychnos alkaloids via thiophene S,S-dioxide cycloadditions
Source: Nat Chem. 2026 Jan 23;18(4):782–9. doi: 10.1038/s41557-025-02041-1 (PMC13061625; doi:10.1038/s41557-025-02041-1)
Supplement: Supplementary file 2 — The xyz coordinates for all computed structures. [file 41557_2025_2041_MOESM2_ESM.zip › SI_Data_to_share/1-Inter/TS4/TS4.xyz]

58
Coordinates from ORCA-job SO2_freq
  O   -1.53546307930070      2.69444549241760     -1.76611261218499
  C   -1.71792624169764      1.88717199441061     -0.86605046731356
  N   -3.00075048660722      1.49148548059866     -0.53315317614974
  C   -4.14513678886831      2.02157182685676     -1.29377653764869
  C   -4.13656935608686      1.72534319975829     -2.81481413034382
  C   -5.46901660630799      0.97837210763409     -3.02016120206714
  C   -6.61575396476877      1.97837944968315     -2.75142377230171
  C   -6.59585949907281      2.14417758287819     -1.20358133815267
  C   -5.40185137550546      1.26003774202313     -0.79109858077538
  C   -5.52455097571244      0.04925545549172     -1.77962636069889
  C   -4.39982102468838     -0.99149888416421     -1.72310032248106
  C   -6.84052805380199     -0.72244599817266     -1.62180339181919
  C   -5.25193567546211      0.96917959208223      0.68882139852853
  S   -3.47871845565915      0.93564658151763      1.04527066912063
  O   -2.95460339938507     -0.42248710570925      1.24820294663845
  O   -3.14277148128408      1.95998958707583      2.03952192104728
  C   -0.53883645633753      1.18457298030429     -0.23955149584812
  C   -0.20616932809100      1.23070350510020      1.14820030248936
  C   1.09958309249160      0.90318830333320      1.46512521059774
  C   1.94385090702135      0.57107172374080      0.36773862315933
  S   1.25629829858265      2.33242640690746     -0.89700765945202
  O   1.61270650376413      2.25278046000684     -2.32711130936754
  O   1.32944635181095      3.64672397324423     -0.23676462120463
  C   1.41603449212323     -0.40921962611191     -0.66882845523740
  C   -0.08316437624293     -0.06477186347292     -1.01219723119526
  N   -0.85853545315448     -1.25762795775173     -0.65500515975021
  C   -0.02158152698664     -2.21242486570734     -0.08434189508685
  C   -0.38820026651574     -3.45861070334989      0.43737730729439
  C   0.62517940459408     -4.30395414177428      0.90896673947865
  C   1.97385127733348     -3.92718335549071      0.84921536178415
  C   2.33129394409094     -2.67254142425012      0.32950482640692
  C   1.32689772914967     -1.82156185588920     -0.12369625608384
  H   -4.22782893074948      3.09893163528283     -1.08628639156075
  H   -3.27460621479435      1.10845814334994     -3.09266621846774
  H   -4.08036903761559      2.65363372084680     -3.39708160630890
  H   -5.53823498680030      0.46645906354967     -3.99031650489497
  H   -7.58050833362462      1.58555796994894     -3.09798350503850
  H   -6.44382765417731      2.93034721010636     -3.27288483851316
  H   -7.52519244543725      1.79216390997103     -0.73796904615795
  H   -6.43996592261961      3.18301103967113     -0.88191094910272
  H   -4.57086265056145     -1.74162582521043     -2.50955225314266
  H   -4.40852571892980     -1.52022902601449     -0.75892704415343
  H   -3.39600724939931     -0.58385206536591     -1.87022973106978
  H   -6.85548051799583     -1.25473180444370     -0.65815807889055
  H   -6.91678922929898     -1.48013416635660     -2.41544822383265
  H   -7.73657612777320     -0.09463916074907     -1.67274137056640
  H   -5.65131936519300     -0.00020798334293      1.01439135619556
  H   -5.63639634383389      1.77456436962184      1.32779705489481
  H   1.51639458624381      1.10893471547455      2.45180789624709
  H   -1.43620205300631     -3.76123779386407      0.46838986547697
  H   0.35538248458493     -5.27850919841333      1.32134218340070
  H   2.74737727113998     -4.60651615942817      1.21071063864386
  H   3.37745889296411     -2.36563610302047      0.29477326059298
  H   2.04772843378375     -0.34570879509153     -1.56551131810446
  H   -0.17906716186306      0.14795738328215     -2.08685390439695
  H   -1.73898020058178     -1.09467345161440     -0.16897360729182
  H   -0.85306862618378      1.70994363674874      1.88176903256029
  Cl  3.66799883729815      0.53363302644039      0.62730050059857
