# Supplementary material for: Collective asymmetric synthesis of the Strychnos alkaloids via thiophene S,S-dioxide cycloadditions
Source: Nat Chem. 2026 Jan 23;18(4):782–9. doi: 10.1038/s41557-025-02041-1 (PMC13061625; doi:10.1038/s41557-025-02041-1)
Supplement: Supplementary file 2 — The xyz coordinates for all computed structures. [file 41557_2025_2041_MOESM2_ESM.zip › SI_Data_to_share/1-Inter/PS/product.xyz]

55
Coordinates from ORCA-job top_opt
  O   -2.06268118921431      0.53731442472695      2.06143221091886
  C   -1.96391197490346      0.13485405915392      0.90674590901183
  N   -3.06801049110406      0.15122400996363      0.05073350990182
  C   -4.32267298596682      0.71173715068578      0.57002271891444
  C   -4.37386243731965      2.25681849952209      0.65700517588593
  C   -5.60195925911346      2.60132637830831     -0.21072610589128
  C   -6.85431172625497      2.07153243013865      0.52237184233136
  C   -6.75999747939553      0.53041082200826      0.32689725510152
  C   -5.43785085998872      0.37101398360001     -0.45029173172572
  C   -5.45847122831658      1.61621718051163     -1.40234177192915
  C   -4.20211288628865      1.84973341660899     -2.24996012852213
  C   -6.64643668219078      1.61271833543717     -2.37185645686040
  C   -5.16051848429860     -1.00165985722900     -1.02580916482359
  S   -3.36608876242728     -1.24668625699832     -0.96124857488274
  O   -2.75925950519534     -1.07603359096174     -2.28417623529241
  O   -3.02089862187619     -2.44791038054987     -0.19151062002234
  C   -0.68575022606180     -0.35135997105421      0.35097860970664
  C   -0.30988757140871     -0.04842803596745     -0.91656738075231
  C   1.00293964907563     -0.39341247413467     -1.43718696803423
  C   1.82322415791901     -1.17076831907565     -0.70226609829075
  C   1.42969461879891     -1.74653719803672      0.62500481591081
  C   0.28453180070301     -0.97509715506404      1.34035561768853
  N   -0.33042598168098     -2.02534311138416      2.16754356856174
  C   -0.17527846042441     -3.24105443711575      1.50915385704996
  C   -0.85760345450308     -4.44514482952855      1.71399411527218
  C   -0.49116965136523     -5.55506985942788      0.93892223391432
  C   0.53389750971857     -5.47439035141760     -0.01296118343827
  C   1.22227329097992     -4.26373216148065     -0.20418661280531
  C   0.85849924729586     -3.15831219659015      0.55646211404689
  H   -4.52920120161767      0.24459664559987      1.54457488358714
  H   -3.45063895049162      2.69945385830893      0.26283829323328
  H   -4.48884277287341      2.59369014839949      1.69552174120818
  H   -5.66079904179164      3.66302053243745     -0.48951939863533
  H   -7.77660409432668      2.47390481728671      0.08309838174257
  H   -6.84605269722284      2.35679479091296      1.58372241152917
  H   -7.60560571413573      0.13470840524048     -0.25030003997010
  H   -6.72098805037914     -0.02404377893747      1.27463852810631
  H   -4.30018939976210      2.81423076208512     -2.77082581601172
  H   -4.10124150915021      1.06689640248470     -3.01423886101345
  H   -3.27212081871718      1.86948699432502     -1.67402467126515
  H   -6.66463820207024      2.55826850547141     -2.93382546444531
  H   -7.62099209946204      1.49518857655839     -1.88550507372959
  H   -6.53459111728289      0.79812916816623     -3.10401926971895
  H   -5.45491192030454     -1.13930528147362     -2.07401902206109
  H   -5.56905840064972     -1.80923136101143     -0.40419476056356
  H   -1.24231946600386     -1.81034287490899      2.55964336021336
  H   -1.66625851841263     -4.51130056494587      2.44397983320329
  H   -1.02303901053040     -6.49868478292617      1.07874558683544
  H   0.79783540634670     -6.35067684377483     -0.60725648006647
  H   2.02416193785504     -4.19153831145730     -0.94084392686853
  H   2.31371468653193     -1.75114882262220      1.28373576105946
  Cl  3.38604355720049     -1.64729221050921     -1.29823821116337
  H   0.67874819932071     -0.17602246336029      1.98706737761234
  H   1.30461423076785     -0.03017688469387     -2.41963757001724
  H   -0.98957420803012      0.49505065319562     -1.57180556664687
