# Supplementary material for: Collective asymmetric synthesis of the Strychnos alkaloids via thiophene S,S-dioxide cycloadditions
Source: Nat Chem. 2026 Jan 23;18(4):782–9. doi: 10.1038/s41557-025-02041-1 (PMC13061625; doi:10.1038/s41557-025-02041-1)
Supplement: Supplementary file 2 — The xyz coordinates for all computed structures. [file 41557_2025_2041_MOESM2_ESM.zip › SI_Data_to_share/1-Inter/Int1/inter1.xyz]

58
Coordinates from ORCA-job top_opt
  O   -2.14013387272038      1.92446330017397      1.63096525405126
  C   -2.12081562051866      0.97374893977768      0.84619881762818
  N   -3.35270520854360      0.52556530189498      0.27408169397827
  C   -4.53406455405164      1.37547082446567      0.48187241744861
  C   -4.53456643478441      2.69618113579377     -0.32607580991802
  C   -5.82595670184743      2.58029182067830     -1.16187362977630
  C   -7.01944177387744      2.65881316707323     -0.18361564743801
  C   -6.98848088564588      1.27778818428874      0.53462688729701
  C   -5.75054859457599      0.60453235079775     -0.09037089731467
  C   -5.82400870372667      1.08510958448861     -1.58037410552184
  C   -4.64744286042126      0.68707177216857     -2.48030762641446
  C   -7.09918157821127      0.62400550086351     -2.29701807590091
  C   -5.55889429223407     -0.87098060916199      0.19472153688924
  S   -3.77201503499941     -1.13526299820587      0.34373619363386
  O   -3.21934540902124     -1.87105264803009     -0.80108272235373
  O   -3.45224445763268     -1.67778530012216      1.68447939222170
  C   -0.94745100913429      0.27402814679707      0.43129371018205
  C   -0.63084332165861     -0.37665778833132     -0.81593908133864
  C   0.62887039107156     -0.88631935252975     -0.90499318518082
  C   1.36666173722249     -0.78445081994899      0.38004357769071
  S   0.59718456948802      0.74811503756163      1.15256989646890
  O   1.20294459682961      1.94468076095181      0.54478164380860
  O   0.61618880382008      0.65109552360828      2.62719116936813
  C   1.04639574967965     -1.95687211963726      1.38994664797194
  C   -0.39836417322601     -1.93510053709834      1.80686084816966
  N   -1.01076318929799     -2.98604818712981      1.31939007309716
  C   -0.13527166868463     -3.83713331314807      0.60903004154367
  C   -0.42216357866779     -5.02845926217722     -0.04621534011861
  C   0.66152346875829     -5.69149177201440     -0.63911482683750
  C   1.96070403203672     -5.16827980092267     -0.56368753999221
  C   2.22232432604292     -3.95853943870943      0.10085753634975
  C   1.15678679667233     -3.29525948512936      0.70017274713806
  H   -4.65539106153118      1.55856626346110      1.55951891394169
  H   -3.63883390339736      2.76740874485019     -0.95548330219852
  H   -4.54488687571685      3.57006781142839      0.33828849807351
  H   -5.87991954683886      3.29779832021261     -1.99309287313527
  H   -7.96698300408394      2.81042190119554     -0.71724575077994
  H   -6.90300900011327      3.49535852232830      0.51966627610081
  H   -7.89636462547275      0.69173865500397      0.34188246184183
  H   -6.87607626076951      1.36090486451109      1.62446247639726
  H   -4.78680796939250      1.14390574857231     -3.47173162674992
  H   -4.61976966655331     -0.40343275833946     -2.61955868888711
  H   -3.67022803290378      0.99435148850619     -2.09783186024100
  H   -8.02555782915436      0.87837626137175     -1.77062440108415
  H   -7.08048864645450     -0.46795911202720     -2.43695080446227
  H   -7.14566688631896      1.08184712056149     -3.29611464994239
  H   -5.91230318263952     -1.55106211212145     -0.59097854246213
  H   -5.96145814575752     -1.17332881623371      1.17013975611939
  H   1.06272840460568     -1.36946682604971     -1.77825230200223
  H   -0.86708937727705     -1.28642689056775      2.53776297792612
  H   -2.01510469873292     -3.13005565641449      1.46245357506379
  H   -1.43777134733379     -5.42163810270637     -0.09637108847967
  H   0.48940957363161     -6.63211160198272     -1.16441802752290
  H   2.78450294579102     -5.71144381010424     -1.02924895152258
  H   3.23339130850278     -3.55410056585457      0.14522084517362
  H   1.69733454035574     -1.81275479768389      2.26542237696152
  Cl  3.12593145915826     -0.58395272159068      0.21791072791420
  H   -1.35915971964167     -0.43248984901332     -1.62451761327463
