# Supplementary material for: Collective asymmetric synthesis of the Strychnos alkaloids via thiophene S,S-dioxide cycloadditions
Source: Nat Chem. 2026 Jan 23;18(4):782–9. doi: 10.1038/s41557-025-02041-1 (PMC13061625; doi:10.1038/s41557-025-02041-1)
Supplement: Supplementary file 2 — The xyz coordinates for all computed structures. [file 41557_2025_2041_MOESM2_ESM.zip › SI_Data_to_share/1-Inter/TS1/TS1.xyz]

58
Coordinates from ORCA-job TSfreq_top
  O   -2.07632094994640      1.98880033051248      1.34928115323027
  C   -2.14559809378646      0.97385963145183      0.65843938534061
  N   -3.40066695064611      0.55558197759032      0.16218469640014
  C   -4.54355951499378      1.44937868251578      0.41280104905547
  C   -4.56021763870475      2.75199951212434     -0.42334464876704
  C   -5.91640841517389      2.66449103334840     -1.15296849061909
  C   -7.02744467223331      2.79793636933356     -0.08768210570605
  C   -6.98754916701934      1.42687403647022      0.64798315924910
  C   -5.81948792716961      0.70539399595465     -0.05379825113362
  C   -5.99138848286814      1.16342691906889     -1.54336863521783
  C   -4.89806059397162      0.72240110991088     -2.52418160746821
  C   -7.32969586909206      0.73203272899461     -2.15512484784567
  C   -5.65260703584469     -0.76666246719441      0.25982972178646
  S   -3.87503331032249     -1.10546146182472      0.21135637243593
  O   -3.48800537967738     -1.80236103767926     -1.02174677796911
  O   -3.41704707789077     -1.70768874913631      1.47862228992192
  C   -0.98636758267989      0.19995543183388      0.28616204704184
  C   -0.70765128728978     -0.60643490806172     -0.81930264144870
  C   0.59727207748274     -1.11352763583879     -0.90016002696552
  C   1.36581871292588     -0.82647181834261      0.24800258088039
  S   0.56180481272640      0.64568083336214      1.04699084088245
  O   1.15478496935237      1.84716557549938      0.43581412861103
  O   0.54653335200659      0.57225329219032      2.51792920661017
  C   1.03190676416534     -2.18875450424020      1.71316082469959
  C   -0.39267052326818     -2.14749490778958      1.84886190823190
  N   -0.92900390109898     -3.08466037118716      1.06265448046517
  C   0.06325993319801     -3.89387097493495      0.49889716907461
  C   -0.06009503524920     -4.99919107600838     -0.34351160295166
  C   1.12505991477526     -5.63697333357187     -0.72185307244061
  C   2.37825228087664     -5.18173422333098     -0.26835224862607
  C   2.48485827447744     -4.06790957140603      0.57161804732234
  C   1.30962200538198     -3.42219201237056      0.97007019469580
  H   -4.58592555334275      1.66070832671132      1.49109174830158
  H   -3.71539979993771      2.77769970308442     -1.12251469825346
  H   -4.48754894113884      3.63824617876963      0.22023049844979
  H   -6.01234349644401      3.36882190858393     -1.99147553803155
  H   -8.00779575623142      2.97557191569281     -0.54887541470750
  H   -6.82875372833316      3.63892929283519      0.59140992830362
  H   -7.92413115082930      0.86699765424679      0.52876621926356
  H   -6.79419271617708      1.52013011722702      1.72547294819518
  H   -5.06884013459866      1.21826992761518     -3.49165739868694
  H   -4.94615493815122     -0.36236873240091     -2.69304174910079
  H   -3.88175411488749      0.95921729385007     -2.19627831697880
  H   -8.20668647477457      1.04115749898775     -1.57597625589453
  H   -7.36289640123465     -0.36364734668559     -2.25885050110748
  H   -7.42737115994344      1.16021255842288     -3.16369890591534
  H   -6.12055482500930     -1.45807808136462     -0.45271453485905
  H   -5.95000219752706     -1.01553135003871      1.28711578029004
  H   0.97014506742000     -1.71355798562139     -1.72825145499894
  H   -1.01339775587124     -1.49236332548908      2.44941543245273
  H   -1.93647029714464     -3.18140719108886      0.93945500812770
  H   -1.03492061358985     -5.34327727760015     -0.69094630971809
  H   1.07660179201805     -6.50821443054153     -1.37743807294772
  H   3.28158265247779     -5.71032119884017     -0.57748834800763
  H   3.45896273371670     -3.71798529784369      0.91485276034567
  H   1.69059316642142     -1.74017861470586      2.45500345147354
  Cl  3.10159252745650     -0.74558116762071      0.17593324669282
  H   -1.46332157268447     -0.82750278302968     -1.57234382186441
